# Supplementary material for: OpEx - a validated, automated pipeline optimised for clinical exome sequence analysis
Source: Sci Rep. 2016 Aug 3;6:31029. doi: 10.1038/srep31029 (PMC4971567; doi:10.1038/srep31029)
Supplement: Supplementary Dataset 1 [file srep31029-s2.xls]

## Sheet: S1_GeneTranscripts
Gene	Transcript (Ensembl v65)
FAM138A	ENST00000417324
OR4F5	ENST00000335137
OR4F29	ENST00000426406
OR4F16	ENST00000332831
AL669831.1	ENST00000358533
SAMD11	ENST00000342066
NOC2L	ENST00000327044
KLHL17	ENST00000338591
PLEKHN1	ENST00000379410
C1orf170	ENST00000433179
HES4	ENST00000428771
ISG15	ENST00000379389
AGRN	ENST00000379370
RNF223	ENST00000453464
C1orf159	ENST00000421241
TTLL10	ENST00000379290
TNFRSF18	ENST00000328596
TNFRSF4	ENST00000379236
SDF4	ENST00000360001
B3GALT6	ENST00000379198
FAM132A	ENST00000330388
UBE2J2	ENST00000400930
SCNN1D	ENST00000379116
ACAP3	ENST00000354700
PUSL1	ENST00000379031
CPSF3L	ENST00000435064
GLTPD1	ENST00000343938
TAS1R3	ENST00000339381
DVL1	ENST00000378891
MXRA8	ENST00000309212
AURKAIP1	ENST00000338370
CCNL2	ENST00000400809
MRPL20	ENST00000344843
ANKRD65	ENST00000537107
VWA1	ENST00000476993
ATAD3C	ENST00000378785
ATAD3B	ENST00000308647
ATAD3A	ENST00000378755
C1orf70	ENST00000378733
SSU72	ENST00000291386
RP11-345P4.5	ENST00000422725
MIB2	ENST00000505820
MMP23B	ENST00000356026
SLC35E2B	ENST00000378662
CDK11A	ENST00000404249
SLC35E2	ENST00000246421
NADK	ENST00000344463
GNB1	ENST00000378609
CALML6	ENST00000307786
TMEM52	ENST00000310991
GABRD	ENST00000378585
PRKCZ	ENST00000378567
C1orf86	ENST00000378546
AL590822.1	ENST00000545087
SKI	ENST00000378536
MORN1	ENST00000378531
RER1	ENST00000306256
PEX10	ENST00000288774
PLCH2	ENST00000378486
PANK4	ENST00000378466
HES5	ENST00000378453
TNFRSF14	ENST00000355716
C1orf93	ENST00000419916
MMEL1	ENST00000378412
TTC34	ENST00000401094
ACTRT2	ENST00000378404
PRDM16	ENST00000270722
ARHGEF16	ENST00000378378
MEGF6	ENST00000356575
TPRG1L	ENST00000378344
WRAP73	ENST00000270708
TP73	ENST00000378295
CCDC27	ENST00000294600
LRRC47	ENST00000378251
CEP104	ENST00000378230
DFFB	ENST00000378209
C1orf174	ENST00000361605
AJAP1	ENST00000378191
NPHP4	ENST00000378156
KCNAB2	ENST00000378083
CHD5	ENST00000262450
RPL22	ENST00000234875
RNF207	ENST00000377939
ICMT	ENST00000343813
HES3	ENST00000377898
GPR153	ENST00000377893
ACOT7	ENST00000377855
HES2	ENST00000377834
ESPN	ENST00000377828
TNFRSF25	ENST00000377782
PLEKHG5	ENST00000377748
NOL9	ENST00000377705
TAS1R1	ENST00000333172
ZBTB48	ENST00000377674
KLHL21	ENST00000377658
PHF13	ENST00000377648
THAP3	ENST00000054650
DNAJC11	ENST00000377577
CAMTA1	ENST00000303635
VAMP3	ENST00000054666
PER3	ENST00000361923
UTS2	ENST00000054668
TNFRSF9	ENST00000377507
PARK7	ENST00000493678
ERRFI1	ENST00000377482
SLC45A1	ENST00000471889
RERE	ENST00000337907
ENO1	ENST00000234590
CA6	ENST00000377443
SLC2A7	ENST00000400906
SLC2A5	ENST00000377424
GPR157	ENST00000377411
H6PD	ENST00000377403
SPSB1	ENST00000328089
SLC25A33	ENST00000302692
TMEM201	ENST00000340381
C1orf200	ENST00000377320
PIK3CD	ENST00000377346
CLSTN1	ENST00000377298
CTNNBIP1	ENST00000377263
LZIC	ENST00000377223
NMNAT1	ENST00000377205
RBP7	ENST00000294435
UBE4B	ENST00000343090
KIF1B	ENST00000263934
PGD	ENST00000270776
APITD1	ENST00000556104
APITD1-CORT	ENST00000400900
CORT	ENST00000377049
DFFA	ENST00000377038
PEX14	ENST00000356607
CASZ1	ENST00000377022
C1orf127	ENST00000377004
TARDBP	ENST00000240185
MASP2	ENST00000400897
SRM	ENST00000376957
EXOSC10	ENST00000376936
MTOR	ENST00000361445
ANGPTL7	ENST00000376819
UBIAD1	ENST00000376810
PTCHD2	ENST00000294484
FBXO2	ENST00000354287
FBXO44	ENST00000376770
FBXO6	ENST00000376753
MAD2L2	ENST00000235310
C1orf187	ENST00000294485
AGTRAP	ENST00000314340
C1orf167	ENST00000433342
MTHFR	ENST00000376592
CLCN6	ENST00000346436
NPPA	ENST00000376480
NPPB	ENST00000376468
KIAA2013	ENST00000376572
PLOD1	ENST00000196061
MFN2	ENST00000235329
MIIP	ENST00000235332
TNFRSF8	ENST00000263932
TNFRSF1B	ENST00000376259
VPS13D	ENST00000358136
DHRS3	ENST00000376223
AADACL4	ENST00000376221
AADACL3	ENST00000359318
C1orf158	ENST00000288048
PRAMEF12	ENST00000357726
PRAMEF1	ENST00000332296
PRAMEF11	ENST00000535591
HNRNPCL1	ENST00000317869
PRAMEF2	ENST00000240189
PRAMEF4	ENST00000235349
PRAMEF10	ENST00000235347
PRAMEF7	ENST00000361079
PRAMEF6	ENST00000376189
PRAMEF22	ENST00000376187
PRAMEF3	ENST00000376173
PRAMEF5	ENST00000376168
PRAMEF8	ENST00000357367
PRAMEF9	ENST00000376152
PRAMEF13	ENST00000376132
PRAMEF18	ENST00000376126
PRAMEF16	ENST00000376121
PRAMEF21	ENST00000332192
PRAMEF15	ENST00000330087
PRAMEF14	ENST00000344998
PRAMEF19	ENST00000540591
PRAMEF17	ENST00000376098
PRAMEF20	ENST00000316412
LRRC38	ENST00000376085
PDPN	ENST00000294489
PRDM2	ENST00000235372
KAZN	ENST00000376030
C1orf195	ENST00000376005
TMEM51	ENST00000434578
FHAD1	ENST00000375999
EFHD2	ENST00000375980
CTRC	ENST00000375949
CELA2A	ENST00000359621
CELA2B	ENST00000375910
CASP9	ENST00000333868
DNAJC16	ENST00000375847
AGMAT	ENST00000375826
DDI2	ENST00000480945
RSC1A1	ENST00000345034
PLEKHM2	ENST00000375799
SLC25A34	ENST00000294454
TMEM82	ENST00000375782
FBLIM1	ENST00000441801
SPEN	ENST00000375759
ZBTB17	ENST00000375743
C1orf64	ENST00000329454
HSPB7	ENST00000311890
CLCNKA	ENST00000331433
CLCNKB	ENST00000375679
FAM131C	ENST00000375662
EPHA2	ENST00000358432
ARHGEF19	ENST00000270747
C1orf134	ENST00000375605
RSG1	ENST00000375599
FBXO42	ENST00000375592
C1orf144	ENST00000401088
SPATA21	ENST00000335496
NECAP2	ENST00000443980
AL355149.1	ENST00000357301
AL137798.1	ENST00000434336
MST1P9	ENST00000442552
BX284668.1	ENST00000356370
CROCC	ENST00000375541
MFAP2	ENST00000375535
ATP13A2	ENST00000326735
SDHB	ENST00000375499
PADI2	ENST00000375486
PADI1	ENST00000375471
PADI3	ENST00000375460
PADI4	ENST00000375448
RCC2	ENST00000375436
ARHGEF10L	ENST00000361221
ACTL8	ENST00000375406
IGSF21	ENST00000251296
KLHDC7A	ENST00000400664
PAX7	ENST00000375375
TAS1R2	ENST00000375371
ALDH4A1	ENST00000375341
IFFO2	ENST00000455833
UBR4	ENST00000375254
KIAA0090	ENST00000477853
MRTO4	ENST00000330263
AKR7L	ENST00000420396
AKR7A3	ENST00000361640
AKR7A2	ENST00000235835
PQLC2	ENST00000375153
CAPZB	ENST00000375142
MINOS1	ENST00000322753
NBL1	ENST00000289749
HTR6	ENST00000289753
TMCO4	ENST00000294543
RNF186	ENST00000375121
OTUD3	ENST00000375120
PLA2G2E	ENST00000375116
PLA2G2A	ENST00000375111
PLA2G5	ENST00000375108
PLA2G2D	ENST00000375105
PLA2G2F	ENST00000375102
PLA2G2C	ENST00000247992
UBXN10	ENST00000375099
VWA5B1	ENST00000375089
CAMK2N1	ENST00000375078
MUL1	ENST00000264198
FAM43B	ENST00000332947
CDA	ENST00000375071
PINK1	ENST00000321556
DDOST	ENST00000375048
KIF17	ENST00000247986
SH2D5	ENST00000444387
HP1BP3	ENST00000312239
EIF4G3	ENST00000374937
ECE1	ENST00000374893
NBPF3	ENST00000318249
ALPL	ENST00000374840
RAP1GAP	ENST00000290101
USP48	ENST00000308271
LDLRAD2	ENST00000344642
HSPG2	ENST00000374695
CELA3B	ENST00000337107
CELA3A	ENST00000290122
CDC42	ENST00000344548
WNT4	ENST00000290167
ZBTB40	ENST00000404138
EPHA8	ENST00000166244
C1QA	ENST00000374642
C1QC	ENST00000374639
C1QB	ENST00000314933
EPHB2	ENST00000374632
KDM1A	ENST00000400181
LUZP1	ENST00000302291
HTR1D	ENST00000374619
HNRNPR	ENST00000374616
ZNF436	ENST00000314011
C1orf213	ENST00000335648
TCEA3	ENST00000450454
ASAP3	ENST00000336689
E2F2	ENST00000361729
ID3	ENST00000374561
MDS2	ENST00000374555
RPL11	ENST00000374550
TCEB3	ENST00000418390
PITHD1	ENST00000246151
LYPLA2	ENST00000374514
GALE	ENST00000374497
HMGCL	ENST00000374490
FUCA1	ENST00000374479
CNR2	ENST00000536471
PNRC2	ENST00000334351
SRSF10	ENST00000492112
MYOM3	ENST00000374434
IL22RA1	ENST00000270800
IL28RA	ENST00000327535
GRHL3	ENST00000350501
C1orf201	ENST00000374409
NIPAL3	ENST00000374399
RCAN3	ENST00000374395
C1orf130	ENST00000374392
SRRM1	ENST00000323848
CLIC4	ENST00000374379
RUNX3	ENST00000399916
SYF2	ENST00000236273
C1orf63	ENST00000243189
RHD	ENST00000328664
TMEM50A	ENST00000374358
RHCE	ENST00000294413
TMEM57	ENST00000374343
LDLRAP1	ENST00000374338
MAN1C1	ENST00000374332
SEPN1	ENST00000361547
AL020996.1	ENST00000536896
FAM54B	ENST00000374301
C1orf135	ENST00000374298
PAQR7	ENST00000374296
STMN1	ENST00000426559
PAFAH2	ENST00000374282
EXTL1	ENST00000374280
SLC30A2	ENST00000374276
TRIM63	ENST00000374272
PDIK1L	ENST00000374271
GRRP1	ENST00000374268
ZNF593	ENST00000374266
CNKSR1	ENST00000361530
CATSPER4	ENST00000456354
CEP85	ENST00000252992
SH3BGRL3	ENST00000270792
UBXN11	ENST00000374222
CD52	ENST00000374213
AIM1L	ENST00000527815
ZNF683	ENST00000374204
LIN28A	ENST00000326279
DHDDS	ENST00000360009
HMGN2	ENST00000361427
RPS6KA1	ENST00000531382
ARID1A	ENST00000324856
PIGV	ENST00000374145
ZDHHC18	ENST00000374142
SFN	ENST00000339276
GPN2	ENST00000374135
GPATCH3	ENST00000361720
NR0B2	ENST00000254227
NUDC	ENST00000321265
C1orf172	ENST00000320567
TRNP1	ENST00000522111
FAM46B	ENST00000289166
SLC9A1	ENST00000263980
WDTC1	ENST00000361771
TMEM222	ENST00000374076
SYTL1	ENST00000543823
MAP3K6	ENST00000493901
FCN3	ENST00000270879
CD164L2	ENST00000374027
GPR3	ENST00000374024
WASF2	ENST00000430629
AHDC1	ENST00000374011
FGR	ENST00000374005
IFI6	ENST00000339145
FAM76A	ENST00000010299
STX12	ENST00000373943
PPP1R8	ENST00000311772
C1orf38	ENST00000373921
RPA2	ENST00000373912
SMPDL3B	ENST00000373894
XKR8	ENST00000373884
EYA3	ENST00000373871
PTAFR	ENST00000373857
DNAJC8	ENST00000263697
ATPIF1	ENST00000335514
SESN2	ENST00000253063
MED18	ENST00000373842
PHACTR4	ENST00000373836
RCC1	ENST00000373831
TRNAU1AP	ENST00000373830
RAB42	ENST00000373826
TAF12	ENST00000263974
GMEB1	ENST00000294409
YTHDF2	ENST00000373812
OPRD1	ENST00000234961
EPB41	ENST00000343067
TMEM200B	ENST00000420504
SRSF4	ENST00000373795
MECR	ENST00000263702
PTPRU	ENST00000345512
MATN1	ENST00000373765
LAPTM5	ENST00000294507
SDC3	ENST00000339394
PUM1	ENST00000426105
NKAIN1	ENST00000373736
SNRNP40	ENST00000263694
ZCCHC17	ENST00000373714
FABP3	ENST00000373713
SERINC2	ENST00000373710
TINAGL1	ENST00000271064
HCRTR1	ENST00000403528
PEF1	ENST00000373703
COL16A1	ENST00000373672
BAI2	ENST00000373658
SPOCD1	ENST00000360482
PTP4A2	ENST00000344035
AL136115.1	ENST00000391369
KHDRBS1	ENST00000327300
TMEM39B	ENST00000336294
KPNA6	ENST00000373625
TXLNA	ENST00000373609
CCDC28B	ENST00000373602
IQCC	ENST00000537469
DCDC2B	ENST00000409358
TMEM234	ENST00000309777
EIF3I	ENST00000373586
FAM167B	ENST00000373582
LCK	ENST00000336890
HDAC1	ENST00000373548
MARCKSL1	ENST00000329421
TSSK3	ENST00000373534
BSDC1	ENST00000446293
ZBTB8B	ENST00000415091
ZBTB8A	ENST00000373510
ZBTB8OS	ENST00000468695
RBBP4	ENST00000373493
SYNC	ENST00000409190
KIAA1522	ENST00000401073
YARS	ENST00000373477
S100PBP	ENST00000373475
FNDC5	ENST00000373471
HPCA	ENST00000373467
TMEM54	ENST00000373463
RNF19B	ENST00000373456
AK2	ENST00000354858
ADC	ENST00000294517
TRIM62	ENST00000291416
ZNF362	ENST00000539719
PHC2	ENST00000257118
ZSCAN20	ENST00000326544
CSMD2	ENST00000373381
HMGB4	ENST00000522796
C1orf94	ENST00000488417
GJB5	ENST00000338513
GJB4	ENST00000339480
GJB3	ENST00000373366
GJA4	ENST00000342280
C1orf212	ENST00000446026
DLGAP3	ENST00000373347
ZMYM6NB	ENST00000373337
ZMYM6	ENST00000357182
ZMYM1	ENST00000373330
SFPQ	ENST00000357214
ZMYM4	ENST00000314607
KIAA0319L	ENST00000325722
NCDN	ENST00000373243
TFAP2E	ENST00000373235
PSMB2	ENST00000373237
C1orf216	ENST00000270815
CLSPN	ENST00000318121
EIF2C4	ENST00000373210
EIF2C1	ENST00000373204
EIF2C3	ENST00000373191
TEKT2	ENST00000207457
ADPRHL2	ENST00000373178
COL8A2	ENST00000397799
TRAPPC3	ENST00000373166
MAP7D1	ENST00000373151
THRAP3	ENST00000354618
SH3D21	ENST00000453908
FAM176B	ENST00000270824
AL591845.1	ENST00000373137
STK40	ENST00000373129
LSM10	ENST00000315732
OSCP1	ENST00000235532
MRPS15	ENST00000373116
CSF3R	ENST00000373103
GRIK3	ENST00000373091
ZC3H12A	ENST00000373087
MEAF6	ENST00000373075
SNIP1	ENST00000296215
DNALI1	ENST00000296218
GNL2	ENST00000373062
RSPO1	ENST00000356545
C1orf109	ENST00000358011
CDCA8	ENST00000373055
EPHA10	ENST00000373048
MANEAL	ENST00000373045
YRDC	ENST00000373044
C1orf122	ENST00000373042
MTF1	ENST00000373036
INPP5B	ENST00000373024
SF3A3	ENST00000373019
FHL3	ENST00000373016
UTP11L	ENST00000373014
POU3F1	ENST00000373012
RRAGC	ENST00000373001
MYCBP	ENST00000397572
GJA9	ENST00000357771
RHBDL2	ENST00000289248
AKIRIN1	ENST00000432648
NDUFS5	ENST00000372969
MACF1	ENST00000289893
KIAA0754	ENST00000530275
BMP8A	ENST00000331593
PABPC4	ENST00000372858
HEYL	ENST00000372852
NT5C1A	ENST00000235628
HPCAL4	ENST00000372844
PPIE	ENST00000372830
BMP8B	ENST00000372827
OXCT2	ENST00000327582
TRIT1	ENST00000316891
MYCL1	ENST00000397332
MFSD2A	ENST00000372809
CAP1	ENST00000372797
PPT1	ENST00000433473
RLF	ENST00000372771
TMCO2	ENST00000372766
ZMPSTE24	ENST00000372759
COL9A2	ENST00000372748
SMAP2	ENST00000372718
ZNF643	ENST00000411995
ZNF642	ENST00000372706
DEM1	ENST00000372703
ZNF684	ENST00000372699
RIMS3	ENST00000372684
NFYC	ENST00000425457
KCNQ4	ENST00000347132
CITED4	ENST00000372638
CTPS	ENST00000372621
SLFNL1	ENST00000359345
SCMH1	ENST00000402904
FOXO6	ENST00000372591
EDN2	ENST00000372587
HIVEP3	ENST00000372583
GUCA2B	ENST00000372581
GUCA2A	ENST00000357001
FOXJ3	ENST00000372572
RIMKLA	ENST00000431473
ZMYND12	ENST00000372565
PPCS	ENST00000372561
CCDC30	ENST00000428554
PPIH	ENST00000304979
YBX1	ENST00000321358
CLDN19	ENST00000296387
LEPRE1	ENST00000296388
C1orf50	ENST00000372525
CCDC23	ENST00000372521
ERMAP	ENST00000372517
ZNF691	ENST00000397044
SLC2A1	ENST00000426263
FAM183A	ENST00000409706
EBNA1BP2	ENST00000431635
WDR65	ENST00000528956
TMEM125	ENST00000432792
C1orf210	ENST00000523677
TIE1	ENST00000372476
MPL	ENST00000372470
CDC20	ENST00000372462
ELOVL1	ENST00000372458
MED8	ENST00000290663
C1orf84	ENST00000310739
SZT2	ENST00000372442
HYI	ENST00000372425
PTPRF	ENST00000359947
KDM4A	ENST00000372396
ST3GAL3	ENST00000262915
ARTN	ENST00000414809
IPO13	ENST00000372343
DPH2	ENST00000255108
ATP6V0B	ENST00000472174
B4GALT2	ENST00000309519
CCDC24	ENST00000372318
SLC6A9	ENST00000360584
KLF17	ENST00000372299
DMAP1	ENST00000372289
ERI3	ENST00000372257
RNF220	ENST00000355387
TMEM53	ENST00000372237
C1orf228	ENST00000458657
KIF2C	ENST00000372224
RPS8	ENST00000396651
BEST4	ENST00000372207
PLK3	ENST00000372201
TCTEX1D4	ENST00000372200
BTBD19	ENST00000450269
PTCH2	ENST00000372192
EIF2B3	ENST00000360403
HECTD3	ENST00000372172
UROD	ENST00000246337
ZSWIM5	ENST00000359600
HPDL	ENST00000334815
MUTYH	ENST00000450313
TOE1	ENST00000372090
TESK2	ENST00000372086
CCDC163P	ENST00000488405
MMACHC	ENST00000401061
PRDX1	ENST00000262746
AKR1A1	ENST00000372070
NASP	ENST00000350030
CCDC17	ENST00000528266
GPBP1L1	ENST00000355105
TMEM69	ENST00000372025
IPP	ENST00000396478
MAST2	ENST00000361297
PIK3R3	ENST00000262741
TSPAN1	ENST00000372003
POMGNT1	ENST00000371984
C1orf190	ENST00000371980
RAD54L	ENST00000371975
LRRC41	ENST00000343304
UQCRH	ENST00000311672
NSUN4	ENST00000474844
FAAH	ENST00000243167
DMBX1	ENST00000360032
KNCN	ENST00000396314
MKNK1	ENST00000371946
MOB3C	ENST00000271139
ATPAF1	ENST00000371937
KIAA0494	ENST00000371933
CYP4B1	ENST00000371923
CYP4A11	ENST00000310638
CYP4X1	ENST00000371901
CYP4Z1	ENST00000334194
CYP4A22	ENST00000371891
PDZK1IP1	ENST00000294338
TAL1	ENST00000294339
STIL	ENST00000371877
CMPK1	ENST00000371873
FOXE3	ENST00000335071
FOXD2	ENST00000334793
SLC5A9	ENST00000236495
SPATA6	ENST00000371847
AGBL4	ENST00000371839
BEND5	ENST00000371833
AL645730.2	ENST00000448346
ELAVL4	ENST00000357083
DMRTA2	ENST00000404795
FAF1	ENST00000396153
CDKN2C	ENST00000262662
C1orf185	ENST00000371759
RNF11	ENST00000242719
TTC39A	ENST00000413473
EPS15	ENST00000371733
OSBPL9	ENST00000447887
NRD1	ENST00000354831
RAB3B	ENST00000371655
TXNDC12	ENST00000371626
KTI12	ENST00000371614
BTF3L4	ENST00000313334
ZFYVE9	ENST00000287727
CC2D1B	ENST00000371586
ORC1	ENST00000371568
PRPF38A	ENST00000257181
ZCCHC11	ENST00000257177
GPX7	ENST00000361314
FAM159A	ENST00000517870
SELRC1	ENST00000371538
ZYG11B	ENST00000294353
ZYG11A	ENST00000371528
ECHDC2	ENST00000371522
SCP2	ENST00000371514
PODN	ENST00000312553
SLC1A7	ENST00000371494
CPT2	ENST00000371486
C1orf123	ENST00000294360
MAGOH	ENST00000371470
LRP8	ENST00000306052
DMRTB1	ENST00000371445
GLIS1	ENST00000312233
TMEM48	ENST00000371429
YIPF1	ENST00000072644
DIO1	ENST00000361921
HSPB11	ENST00000194214
LRRC42	ENST00000371370
LDLRAD1	ENST00000371360
TMEM59	ENST00000234831
TCEANC2	ENST00000234827
AL161915.1	ENST00000391366
CDCP2	ENST00000371330
AL357673.1	ENST00000536061
CYB5RL	ENST00000419823
MRPL37	ENST00000360840
SSBP3	ENST00000371320
C1orf191	ENST00000361350
ACOT11	ENST00000371316
FAM151A	ENST00000302250
HEATR8	ENST00000421030
TTC4	ENST00000371281
PARS2	ENST00000371279
TTC22	ENST00000371276
C1orf177	ENST00000371273
DHCR24	ENST00000371269
TMEM61	ENST00000371268
BSND	ENST00000371265
PCSK9	ENST00000302118
USP24	ENST00000294383
PPAP2B	ENST00000371250
PRKAA2	ENST00000371244
C1orf168	ENST00000343433
C8A	ENST00000361249
C8B	ENST00000371237
DAB1	ENST00000371236
OMA1	ENST00000371226
TACSTD2	ENST00000371225
MYSM1	ENST00000472487
JUN	ENST00000371222
FGGY	ENST00000371218
HOOK1	ENST00000371208
CYP2J2	ENST00000371204
C1orf87	ENST00000371201
NFIA	ENST00000371189
TM2D1	ENST00000371180
INADL	ENST00000371158
L1TD1	ENST00000498273
KANK4	ENST00000371153
USP1	ENST00000339950
DOCK7	ENST00000340370
ANGPTL3	ENST00000371129
ATG4C	ENST00000317868
FOXD3	ENST00000371116
ALG6	ENST00000371108
ITGB3BP	ENST00000371092
EFCAB7	ENST00000371088
DLEU2L	ENST00000371086
PGM1	ENST00000371083
ROR1	ENST00000371079
UBE2U	ENST00000371076
CACHD1	ENST00000290039
RAVER2	ENST00000371072
JAK1	ENST00000342505
AK4	ENST00000395334
DNAJC6	ENST00000395325
LEPROT	ENST00000371065
LEPR	ENST00000349533
PDE4B	ENST00000329654
SGIP1	ENST00000371037
AL139147.1	ENST00000502413
TCTEX1D1	ENST00000282670
INSL5	ENST00000304526
WDR78	ENST00000371026
MIER1	ENST00000401041
SLC35D1	ENST00000235345
C1orf141	ENST00000371007
IL23R	ENST00000347310
IL12RB2	ENST00000262345
SERBP1	ENST00000370995
GADD45A	ENST00000370986
GNG12	ENST00000370982
DIRAS3	ENST00000370981
WLS	ENST00000354777
RPE65	ENST00000262340
DEPDC1	ENST00000456315
LRRC7	ENST00000035383
LRRC40	ENST00000370952
SRSF11	ENST00000370950
ANKRD13C	ENST00000370944
HHLA3	ENST00000370940
CTH	ENST00000370938
PTGER3	ENST00000356595
ZRANB2	ENST00000370920
NEGR1	ENST00000357731
LRRIQ3	ENST00000354431
FPGT-TNNI3K	ENST00000370891
FPGT	ENST00000370898
RP11-653A5.2	ENST00000557284
C1orf173	ENST00000326665
CRYZ	ENST00000417775
TYW3	ENST00000370867
LHX8	ENST00000294638
SLC44A5	ENST00000370855
ACADM	ENST00000420607
RABGGTB	ENST00000319942
MSH4	ENST00000263187
ASB17	ENST00000284142
ST6GALNAC3	ENST00000328299
ST6GALNAC5	ENST00000477717
PIGK	ENST00000370812
AK5	ENST00000354567
ZZZ3	ENST00000370801
USP33	ENST00000370793
FAM73A	ENST00000370791
NEXN	ENST00000334785
FUBP1	ENST00000370768
DNAJB4	ENST00000370763
GIPC2	ENST00000370759
PTGFR	ENST00000370757
IFI44L	ENST00000370751
IFI44	ENST00000370747
ELTD1	ENST00000370742
LPHN2	ENST00000359929
TTLL7	ENST00000260505
PRKACB	ENST00000370685
SAMD13	ENST00000370673
DNASE2B	ENST00000370665
RPF1	ENST00000370654
GNG5	ENST00000370641
CTBS	ENST00000370630
C1orf180	ENST00000370624
SSX2IP	ENST00000342203
LPAR3	ENST00000440886
MCOLN2	ENST00000370608
MCOLN3	ENST00000302814
WDR63	ENST00000294664
SYDE2	ENST00000341460
C1orf52	ENST00000471115
BCL10	ENST00000271015
DDAH1	ENST00000284031
CYR61	ENST00000451137
ZNHIT6	ENST00000370574
COL24A1	ENST00000370571
ODF2L	ENST00000359242
CLCA2	ENST00000370565
CLCA1	ENST00000234701
CLCA4	ENST00000370563
SH3GLB1	ENST00000482504
RP4-604K5.1	ENST00000331835
HS2ST1	ENST00000370550
LMO4	ENST00000370544
PKN2	ENST00000370521
GTF2B	ENST00000370500
CCBL2	ENST00000260508
RBMXL1	ENST00000399794
GBP3	ENST00000370481
GBP1	ENST00000370473
GBP2	ENST00000370466
GBP7	ENST00000294671
GBP4	ENST00000355754
GBP5	ENST00000343435
GBP6	ENST00000370456
LRRC8B	ENST00000330947
LRRC8C	ENST00000370454
LRRC8D	ENST00000337338
ZNF326	ENST00000340281
BARHL2	ENST00000370445
ZNF644	ENST00000370440
HFM1	ENST00000370425
CDC7	ENST00000428239
TGFBR3	ENST00000212355
BRDT	ENST00000362005
EPHX4	ENST00000370383
BTBD8	ENST00000342818
KIAA1107	ENST00000370378
C1orf146	ENST00000370375
GLMN	ENST00000370360
RPAP2	ENST00000370343
GFI1	ENST00000370332
EVI5	ENST00000370331
RPL5	ENST00000370321
FAM69A	ENST00000370310
MTF2	ENST00000370298
TMED5	ENST00000370282
DR1	ENST00000370272
FNBP1L	ENST00000271234
BCAR3	ENST00000370244
DNTTIP2	ENST00000436063
GCLM	ENST00000370238
ABCA4	ENST00000370225
ARHGAP29	ENST00000260526
ABCD3	ENST00000370214
F3	ENST00000334047
SLC44A3	ENST00000271227
CNN3	ENST00000370206
ALG14	ENST00000370205
TMEM56	ENST00000370203
RWDD3	ENST00000370202
PTBP2	ENST00000426398
DPYD	ENST00000370192
SNX7	ENST00000306121
LPPR5	ENST00000263177
RP4-788L13.1	ENST00000370185
PALMD	ENST00000263174
FRRS1	ENST00000287474
AGL	ENST00000294724
SLC35A3	ENST00000370155
HIAT1	ENST00000370152
SASS6	ENST00000287482
CCDC76	ENST00000370141
LRRC39	ENST00000342895
DBT	ENST00000370132
RTCD1	ENST00000260563
CDC14A	ENST00000361544
GPR88	ENST00000315033
VCAM1	ENST00000294728
EXTL2	ENST00000370114
SLC30A7	ENST00000370112
DPH5	ENST00000370109
S1PR1	ENST00000305352
OLFM3	ENST00000370103
COL11A1	ENST00000370096
RNPC3	ENST00000533099
AMY2B	ENST00000361355
AMY2A	ENST00000414303
AMY1A	ENST00000370083
AMY1B	ENST00000330330
AMY1C	ENST00000370079
PRMT6	ENST00000370078
NTNG1	ENST00000370068
VAV3	ENST00000370056
SLC25A24	ENST00000264128
NBPF4	ENST00000415641
NBPF6	ENST00000444143
FAM102B	ENST00000370035
HENMT1	ENST00000370032
PRPF38B	ENST00000370025
FNDC7	ENST00000370017
STXBP3	ENST00000370008
AKNAD1	ENST00000370001
GPSM2	ENST00000406462
CLCC1	ENST00000369971
WDR47	ENST00000400794
TAF13	ENST00000338366
TMEM167B	ENST00000338272
C1orf194	ENST00000369949
KIAA1324	ENST00000369939
SARS	ENST00000234677
CELSR2	ENST00000271332
PSRC1	ENST00000369909
MYBPHL	ENST00000357155
SORT1	ENST00000256637
PSMA5	ENST00000271308
SYPL2	ENST00000369872
ATXN7L2	ENST00000369870
CYB561D1	ENST00000369868
AMIGO1	ENST00000369864
GPR61	ENST00000527748
GNAI3	ENST00000369851
GNAT2	ENST00000351050
AMPD2	ENST00000256578
GSTM4	ENST00000369836
GSTM2	ENST00000241337
GSTM1	ENST00000309851
GSTM5	ENST00000256593
GSTM3	ENST00000540225
EPS8L3	ENST00000369805
CSF1	ENST00000329608
AHCYL1	ENST00000369799
FAM40A	ENST00000369795
ALX3	ENST00000369792
UBL4B	ENST00000334179
SLC6A17	ENST00000331565
KCNC4	ENST00000369787
RBM15	ENST00000369784
SLC16A4	ENST00000369779
HBXIP	ENST00000256644
PROK1	ENST00000271331
KCNA10	ENST00000369771
KCNA2	ENST00000485317
KCNA3	ENST00000369769
CD53	ENST00000271324
LRIF1	ENST00000369763
DRAM2	ENST00000286692
CEPT1	ENST00000545121
DENND2D	ENST00000357640
CHI3L2	ENST00000445067
CHIA	ENST00000369740
C1orf88	ENST00000369738
OVGP1	ENST00000369732
WDR77	ENST00000235090
ATP5F1	ENST00000369722
C1orf162	ENST00000343534
ADORA3	ENST00000369716
RAP1A	ENST00000369709
C1orf183	ENST00000357260
DDX20	ENST00000369702
KCND3	ENST00000315987
CTTNBP2NL	ENST00000271277
WNT2B	ENST00000369684
ST7L	ENST00000358039
CAPZA1	ENST00000263168
MOV10	ENST00000413052
RHOC	ENST00000285735
PPM1J	ENST00000309276
FAM19A3	ENST00000369630
SLC16A1	ENST00000538576
LRIG2	ENST00000361127
MAGI3	ENST00000307546
PHTF1	ENST00000369604
RSBN1	ENST00000261441
PTPN22	ENST00000359785
BCL2L15	ENST00000393316
AP4B1	ENST00000369569
DCLRE1B	ENST00000369563
HIPK1	ENST00000369558
OLFML3	ENST00000320334
SYT6	ENST00000369547
TRIM33	ENST00000358465
BCAS2	ENST00000369541
DENND2C	ENST00000393276
AMPD1	ENST00000520113
NRAS	ENST00000369535
CSDE1	ENST00000438362
SIKE1	ENST00000369528
SYCP1	ENST00000369522
TSHB	ENST00000256592
TSPAN2	ENST00000369516
NGF	ENST00000369512
VANGL1	ENST00000355485
CASQ2	ENST00000261448
NHLH2	ENST00000369506
SLC22A15	ENST00000369503
MAB21L3	ENST00000369500
ATP1A1	ENST00000537345
ATP1A1OS	ENST00000369492
CD58	ENST00000369489
IGSF3	ENST00000369483
C1orf137	ENST00000369482
CD2	ENST00000369478
PTGFRN	ENST00000393203
CD101	ENST00000256652
TTF2	ENST00000369466
TRIM45	ENST00000256649
VTCN1	ENST00000369458
MAN1A2	ENST00000356554
FAM46C	ENST00000369448
GDAP2	ENST00000369443
WDR3	ENST00000349139
SPAG17	ENST00000336338
TBX15	ENST00000207157
WARS2	ENST00000235521
HAO2	ENST00000325945
HSD3B2	ENST00000543831
HSD3B1	ENST00000369413
ZNF697	ENST00000421812
PHGDH	ENST00000369409
HMGCS2	ENST00000369406
REG4	ENST00000354219
ADAM30	ENST00000369400
NOTCH2	ENST00000256646
FAM72B	ENST00000369390
FCGR1B	ENST00000369384
PPIAL4G	ENST00000419275
FAM72D	ENST00000400889
AL592284.1	ENST00000538264
PPIAL4B	ENST00000540273
PDE4DIP	ENST00000369356
NOTCH2NL	ENST00000369340
NBPF10	ENST00000342960
HFE2	ENST00000336751
TXNIP	ENST00000369317
POLR3GL	ENST00000369314
ANKRD34A	ENST00000323397
LIX1L	ENST00000369308
RBM8A	ENST00000330165
GNRHR2	ENST00000361928
PEX11B	ENST00000369306
ITGA10	ENST00000369304
ANKRD35	ENST00000355594
PIAS3	ENST00000393045
NUDT17	ENST00000334513
POLR3C	ENST00000334163
RNF115	ENST00000369291
CD160	ENST00000235933
PDZK1	ENST00000344770
GPR89A	ENST00000313835
GPR89C	ENST00000447947
NBPF11	ENST00000479926
NBPF12	ENST00000442909
PRKAB2	ENST00000254101
FMO5	ENST00000254090
CHD1L	ENST00000369258
BCL9	ENST00000234739
ACP6	ENST00000369238
GJA5	ENST00000271348
GJA8	ENST00000240986
GPR89B	ENST00000314163
NBPF24	ENST00000369226
PPIAL4A	ENST00000539781
PPIAL4D	ENST00000544708
NBPF20	ENST00000369202
NBPF15	ENST00000442702
NBPF16	ENST00000417839
HIST2H3PS2	ENST00000392948
PPIAL4C	ENST00000369222
AL358813.2	ENST00000369173
FCGR1A	ENST00000369168
HIST2H2BF	ENST00000545683
HIST2H3D	ENST00000331491
HIST2H4A	ENST00000392939
HIST2H3C	ENST00000369158
HIST2H2AA3	ENST00000369161
HIST2H2AA4	ENST00000369159
HIST2H3A	ENST00000403683
HIST2H4B	ENST00000392932
HIST2H2BE	ENST00000369155
HIST2H2AC	ENST00000331380
HIST2H2AB	ENST00000331128
BOLA1	ENST00000369153
SV2A	ENST00000369146
SF3B4	ENST00000271628
MTMR11	ENST00000439741
OTUD7B	ENST00000369135
VPS45	ENST00000369130
PLEKHO1	ENST00000369124
ANP32E	ENST00000314136
CA14	ENST00000369111
APH1A	ENST00000369109
C1orf54	ENST00000369102
C1orf51	ENST00000290363
MRPS21	ENST00000369084
PRPF3	ENST00000324862
RPRD2	ENST00000369068
TARS2	ENST00000369064
ECM1	ENST00000369049
AL356356.1	ENST00000538795
ADAMTSL4	ENST00000271643
C1orf138	ENST00000369035
MCL1	ENST00000369026
ENSA	ENST00000339643
GOLPH3L	ENST00000271732
HORMAD1	ENST00000361824
CTSS	ENST00000368985
CTSK	ENST00000271651
ARNT	ENST00000358595
SETDB1	ENST00000271640
CERS2	ENST00000271688
ANXA9	ENST00000368947
FAM63A	ENST00000361738
PRUNE	ENST00000271620
BNIPL	ENST00000368931
C1orf56	ENST00000368926
CDC42SE1	ENST00000540998
MLLT11	ENST00000368921
GABPB2	ENST00000368918
SEMA6C	ENST00000368913
TNFAIP8L2	ENST00000368910
LYSMD1	ENST00000368908
SCNM1	ENST00000368905
TMOD4	ENST00000295314
VPS72	ENST00000368892
PIP5K1A	ENST00000368888
PSMD4	ENST00000368884
RP11-126K1.2	ENST00000447795
ZNF687	ENST00000324048
PI4KB	ENST00000368875
RFX5	ENST00000290524
SELENBP1	ENST00000368868
PSMB4	ENST00000290541
POGZ	ENST00000271715
CGN	ENST00000271636
TUFT1	ENST00000368849
SNX27	ENST00000368843
CELF3	ENST00000290583
AL589765.1	ENST00000442233
RIIAD1	ENST00000479191
MRPL9	ENST00000368830
TDRKH	ENST00000368822
LINGO4	ENST00000368820
RORC	ENST00000318247
C2CD4D	ENST00000454109
THEM5	ENST00000368817
THEM4	ENST00000368814
S100A10	ENST00000368811
S100A11	ENST00000271638
TCHHL1	ENST00000368806
TCHH	ENST00000368804
RPTN	ENST00000316073
HRNR	ENST00000368801
FLG	ENST00000368799
FLG2	ENST00000388718
CRNN	ENST00000271835
LCE5A	ENST00000334269
CRCT1	ENST00000368790
LCE3E	ENST00000368789
LCE3D	ENST00000368787
LCE3C	ENST00000333881
LCE3B	ENST00000335633
LCE3A	ENST00000335674
LCE2D	ENST00000368784
LCE2C	ENST00000368783
LCE2B	ENST00000368780
LCE2A	ENST00000368779
LCE4A	ENST00000368777
C1orf68	ENST00000362017
KPRP	ENST00000368773
LCE1F	ENST00000334371
LCE1E	ENST00000368770
LCE1D	ENST00000326233
LCE1C	ENST00000368768
LCE1B	ENST00000360090
LCE1A	ENST00000368766
LCE6A	ENST00000431011
SMCP	ENST00000368765
IVL	ENST00000368764
SPRR4	ENST00000328051
SPRR1A	ENST00000307122
SPRR3	ENST00000331860
SPRR1B	ENST00000307098
SPRR2D	ENST00000368757
SPRR2A	ENST00000392653
SPRR2B	ENST00000368755
SPRR2E	ENST00000368751
SPRR2F	ENST00000468739
SPRR2G	ENST00000368748
LELP1	ENST00000368747
PRR9	ENST00000368744
LOR	ENST00000368742
PGLYRP3	ENST00000290722
PGLYRP4	ENST00000359650
S100A9	ENST00000368738
S100A12	ENST00000368737
S100A8	ENST00000368733
S100A7A	ENST00000368729
S100A7L2	ENST00000453814
S100A7	ENST00000368723
S100A6	ENST00000368719
S100A5	ENST00000368718
S100A4	ENST00000368716
S100A3	ENST00000368713
S100A2	ENST00000368708
S100A16	ENST00000368705
S100A14	ENST00000368702
S100A13	ENST00000339556
S100A1	ENST00000292169
CHTOP	ENST00000368694
SNAPIN	ENST00000368685
ILF2	ENST00000361891
NPR1	ENST00000368680
INTS3	ENST00000318967
SLC27A3	ENST00000368661
GATAD2B	ENST00000368655
DENND4B	ENST00000361217
CRTC2	ENST00000368633
SLC39A1	ENST00000368623
CREB3L4	ENST00000368607
JTB	ENST00000271843
RAB13	ENST00000368575
RPS27	ENST00000368567
NUP210L	ENST00000368559
TPM3	ENST00000368530
C1orf189	ENST00000368525
C1orf43	ENST00000368521
UBAP2L	ENST00000428931
HAX1	ENST00000328703
AQP10	ENST00000324978
ATP8B2	ENST00000368489
IL6R	ENST00000368485
SHE	ENST00000304760
TDRD10	ENST00000368480
UBE2Q1	ENST00000292211
CHRNB2	ENST00000368476
ADAR	ENST00000368474
KCNN3	ENST00000271915
PMVK	ENST00000368467
PBXIP1	ENST00000368463
PYGO2	ENST00000368457
SHC1	ENST00000448116
CKS1B	ENST00000308987
FLAD1	ENST00000292180
LENEP	ENST00000392487
ZBTB7B	ENST00000368426
DCST2	ENST00000368424
DCST1	ENST00000295542
ADAM15	ENST00000356955
EFNA4	ENST00000427683
RP11-540D14.8	ENST00000505139
EFNA3	ENST00000368408
EFNA1	ENST00000368407
SLC50A1	ENST00000368404
DPM3	ENST00000368399
KRTCAP2	ENST00000295682
TRIM46	ENST00000334634
MUC1	ENST00000368395
THBS3	ENST00000368378
MTX1	ENST00000368376
GBAP1	ENST00000368374
GBA	ENST00000327247
FAM189B	ENST00000361361
SCAMP3	ENST00000302631
CLK2	ENST00000361168
HCN3	ENST00000368358
PKLR	ENST00000342741
FDPS	ENST00000356657
RUSC1	ENST00000368352
ASH1L	ENST00000392403
MSTO1	ENST00000245564
YY1AP1	ENST00000368339
DAP3	ENST00000368336
GON4L	ENST00000437809
SYT11	ENST00000368324
RIT1	ENST00000368323
KIAA0907	ENST00000368321
RXFP4	ENST00000368318
ARHGEF2	ENST00000361247
SSR2	ENST00000295702
UBQLN4	ENST00000368309
LAMTOR2	ENST00000368305
RAB25	ENST00000361084
MEX3A	ENST00000532414
LMNA	ENST00000368300
SEMA4A	ENST00000368285
SLC25A44	ENST00000359511
PMF1	ENST00000368276
BGLAP	ENST00000368272
PAQR6	ENST00000335852
SMG5	ENST00000361813
TMEM79	ENST00000405535
C1orf85	ENST00000362007
CCT3	ENST00000295688
C1orf182	ENST00000368255
RHBG	ENST00000368246
C1orf61	ENST00000368243
MEF2D	ENST00000348159
IQGAP3	ENST00000361170
TTC24	ENST00000368236
APOA1BP	ENST00000368235
GPATCH4	ENST00000438976
HAPLN2	ENST00000255039
BCAN	ENST00000329117
NES	ENST00000368223
CRABP2	ENST00000368222
ISG20L2	ENST00000313146
RRNAD1	ENST00000368216
MRPL24	ENST00000361531
HDGF	ENST00000368206
PRCC	ENST00000271526
SH2D2A	ENST00000392306
INSRR	ENST00000368195
NTRK1	ENST00000524377
PEAR1	ENST00000338302
LRRC71	ENST00000337428
ARHGEF11	ENST00000368194
ETV3L	ENST00000454449
ETV3	ENST00000368192
FCRL5	ENST00000361835
FCRL4	ENST00000271532
FCRL3	ENST00000368184
FCRL2	ENST00000361516
FCRL1	ENST00000368176
CD5L	ENST00000368174
KIRREL	ENST00000359209
CD1D	ENST00000368171
CD1A	ENST00000289429
CD1C	ENST00000368170
CD1B	ENST00000368168
CD1E	ENST00000368167
OR10T2	ENST00000334438
OR10K2	ENST00000314902
OR10K1	ENST00000289451
OR10R2	ENST00000368152
OR6Y1	ENST00000302617
OR6P1	ENST00000334632
OR10X1	ENST00000368150
OR10Z1	ENST00000361284
SPTA1	ENST00000368148
OR6K2	ENST00000359610
OR6K3	ENST00000368145
OR6K6	ENST00000368144
OR6N1	ENST00000335094
OR6N2	ENST00000339258
MNDA	ENST00000368141
PYHIN1	ENST00000368140
IFI16	ENST00000368131
AIM2	ENST00000368130
CADM3	ENST00000368124
DARC	ENST00000368121
FCER1A	ENST00000368115
OR10J3	ENST00000332217
OR10J1	ENST00000423932
OR10J5	ENST00000334857
APCS	ENST00000255040
CRP	ENST00000255030
DUSP23	ENST00000368107
FCRL6	ENST00000368106
SLAMF8	ENST00000289707
C1orf204	ENST00000368102
VSIG8	ENST00000368100
CCDC19	ENST00000368099
TAGLN2	ENST00000368097
IGSF9	ENST00000368094
SLAMF9	ENST00000368093
PIGM	ENST00000368090
KCNJ10	ENST00000368089
KCNJ9	ENST00000368088
IGSF8	ENST00000368086
ATP1A2	ENST00000361216
ATP1A4	ENST00000368081
CASQ1	ENST00000368078
PEA15	ENST00000360472
DCAF8	ENST00000368073
RP11-574F21.3	ENST00000556710
PEX19	ENST00000368072
COPA	ENST00000368069
NCSTN	ENST00000294785
NHLH1	ENST00000302101
VANGL2	ENST00000368061
SLAMF6	ENST00000368057
CD84	ENST00000311224
SLAMF1	ENST00000302035
CD48	ENST00000368046
SLAMF7	ENST00000368043
LY9	ENST00000368041
CD244	ENST00000368033
ITLN1	ENST00000326245
ITLN2	ENST00000368029
F11R	ENST00000368026
TSTD1	ENST00000423014
USF1	ENST00000368021
ARHGAP30	ENST00000368013
PVRL4	ENST00000368012
KLHDC9	ENST00000368011
PFDN2	ENST00000368010
NIT1	ENST00000368009
DEDD	ENST00000368006
UFC1	ENST00000368003
USP21	ENST00000368002
PPOX	ENST00000367999
B4GALT3	ENST00000319769
ADAMTS4	ENST00000367996
NDUFS2	ENST00000367993
FCER1G	ENST00000289902
APOA2	ENST00000367990
TOMM40L	ENST00000367988
NR1I3	ENST00000367980
PCP4L1	ENST00000504449
MPZ	ENST00000533357
SDHC	ENST00000367975
C1orf192	ENST00000367974
FCGR2A	ENST00000271450
HSPA6	ENST00000309758
FCGR3A	ENST00000367969
FCGR3B	ENST00000294800
FCGR2B	ENST00000358671
FCRLA	ENST00000367959
FCRLB	ENST00000367948
DUSP12	ENST00000367943
ATF6	ENST00000367942
OLFML2B	ENST00000294794
NOS1AP	ENST00000361897
C1orf111	ENST00000367935
C1orf226	ENST00000426197
SH2D1B	ENST00000367929
UHMK1	ENST00000489294
UAP1	ENST00000367926
DDR2	ENST00000367922
HSD17B7	ENST00000254521
C1orf110	ENST00000367910
RGS4	ENST00000421743
RGS5	ENST00000313961
NUF2	ENST00000271452
PBX1	ENST00000420696
LMX1A	ENST00000342310
RXRG	ENST00000359842
LRRC52	ENST00000294818
MGST3	ENST00000367889
ALDH9A1	ENST00000354775
TMCO1	ENST00000367881
UCK2	ENST00000367879
FAM78B	ENST00000338353
POGK	ENST00000367875
TADA1	ENST00000367874
ILDR2	ENST00000271417
MAEL	ENST00000367872
GPA33	ENST00000367868
DUSP27	ENST00000361200
POU2F1	ENST00000367866
CD247	ENST00000362089
CREG1	ENST00000370509
RCSD1	ENST00000367854
MPZL1	ENST00000359523
ADCY10	ENST00000367851
BRP44	ENST00000367846
DCAF6	ENST00000367840
AL033532.1	ENST00000440990
GPR161	ENST00000367838
TIPRL	ENST00000367833
SFT2D2	ENST00000271375
ANKRD36BP1	ENST00000358576
TBX19	ENST00000367821
XCL2	ENST00000367819
XCL1	ENST00000367818
DPT	ENST00000367817
ATP1B1	ENST00000367816
NME7	ENST00000367811
BLZF1	ENST00000367808
C1orf114	ENST00000545005
SLC19A2	ENST00000236137
F5	ENST00000367797
SELP	ENST00000367790
SELL	ENST00000236147
SELE	ENST00000333360
METTL18	ENST00000310392
C1orf112	ENST00000286031
SCYL3	ENST00000367772
KIFAP3	ENST00000361580
METTL11B	ENST00000439373
GORAB	ENST00000367763
PRRX1	ENST00000239461
C1orf129	ENST00000367759
FMO3	ENST00000367755
FMO6P	ENST00000236166
FMO2	ENST00000441535
FMO1	ENST00000354841
FMO4	ENST00000367749
PRRC2C	ENST00000338920
MYOC	ENST00000037502
VAMP4	ENST00000236192
METTL13	ENST00000361735
DNM3	ENST00000358155
C1orf105	ENST00000367727
PIGC	ENST00000367728
C1orf9	ENST00000263688
FASLG	ENST00000367721
TNFSF18	ENST00000404377
TNFSF4	ENST00000281834
PRDX6	ENST00000340385
SLC9A11	ENST00000367714
ANKRD45	ENST00000333279
KLHL20	ENST00000209884
CENPL	ENST00000356198
DARS2	ENST00000361951
ZBTB37	ENST00000427304
SERPINC1	ENST00000367698
RC3H1	ENST00000367696
RABGAP1L	ENST00000251507
GPR52	ENST00000367685
CACYBP	ENST00000367679
MRPS14	ENST00000476371
TNN	ENST00000239462
TNR	ENST00000367674
RFWD2	ENST00000367669
PAPPA2	ENST00000367662
ASTN1	ENST00000361833
FAM5B	ENST00000361539
SEC16B	ENST00000308284
RASAL2	ENST00000367649
C1orf49	ENST00000319416
C1orf220	ENST00000319387
AL513013.1	ENST00000367636
RALGPS2	ENST00000367635
ANGPTL1	ENST00000234816
FAM20B	ENST00000263733
TOR3A	ENST00000367627
ABL2	ENST00000502732
SOAT1	ENST00000367619
AXDND1	ENST00000367618
NPHS2	ENST00000367615
TDRD5	ENST00000444136
FAM163A	ENST00000341785
TOR1AIP2	ENST00000367612
AL359853.3	ENST00000553856
TOR1AIP1	ENST00000435319
CEP350	ENST00000367607
QSOX1	ENST00000367602
LHX4	ENST00000263726
ACBD6	ENST00000367595
XPR1	ENST00000367590
KIAA1614	ENST00000367588
STX6	ENST00000258301
MR1	ENST00000367580
IER5	ENST00000367577
CACNA1E	ENST00000367573
ZNF648	ENST00000339948
GLUL	ENST00000311223
TEDDM1	ENST00000367565
RNASEL	ENST00000367559
RGS16	ENST00000367558
RGS8	ENST00000258302
NPL	ENST00000367553
DHX9	ENST00000367549
SHCBP1L	ENST00000367547
LAMC1	ENST00000258341
LAMC2	ENST00000264144
NMNAT2	ENST00000287713
SMG7	ENST00000507469
NCF2	ENST00000367535
ARPC5	ENST00000359856
APOBEC4	ENST00000308641
RGL1	ENST00000304685
GLT25D2	ENST00000361927
TSEN15	ENST00000361641
C1orf21	ENST00000235307
EDEM3	ENST00000318130
FAM129A	ENST00000367511
RNF2	ENST00000367510
TRMT1L	ENST00000367506
SWT1	ENST00000367500
IVNS1ABP	ENST00000367498
HMCN1	ENST00000271588
PRG4	ENST00000445192
TPR	ENST00000367478
C1orf27	ENST00000287859
PDC	ENST00000391997
PTGS2	ENST00000367468
PLA2G4A	ENST00000367466
FAM5C	ENST00000367462
RGS18	ENST00000367460
RGS21	ENST00000417209
RGS1	ENST00000367459
RGS13	ENST00000391995
RGS2	ENST00000235382
UCHL5	ENST00000367455
TROVE2	ENST00000367446
GLRX2	ENST00000367440
CDC73	ENST00000367435
B3GALT2	ENST00000367434
KCNT2	ENST00000294725
CFH	ENST00000367429
CFHR3	ENST00000367425
CFHR1	ENST00000320493
CFHR4	ENST00000367416
CFHR2	ENST00000367415
CFHR5	ENST00000256785
F13B	ENST00000367412
ASPM	ENST00000367409
ZBTB41	ENST00000367405
CRB1	ENST00000367400
DENND1B	ENST00000367396
C1orf53	ENST00000367393
LHX9	ENST00000367387
NEK7	ENST00000367385
ATP6V1G3	ENST00000281087
PTPRC	ENST00000442510
NR5A2	ENST00000367362
C1orf98	ENST00000367355
ZNF281	ENST00000294740
KIF14	ENST00000367350
DDX59	ENST00000331314
CAMSAP2	ENST00000358823
GPR25	ENST00000304244
C1orf106	ENST00000367342
KIF21B	ENST00000332129
CACNA1S	ENST00000362061
TMEM9	ENST00000367330
IGFN1	ENST00000335211
PKP1	ENST00000263946
TNNT2	ENST00000509001
LAD1	ENST00000391967
TNNI1	ENST00000361379
PHLDA3	ENST00000367311
CSRP1	ENST00000367306
NAV1	ENST00000367296
IPO9	ENST00000361565
SHISA4	ENST00000362011
LMOD1	ENST00000367288
TIMM17A	ENST00000367287
RNPEP	ENST00000295640
ELF3	ENST00000359651
GPR37L1	ENST00000367282
ARL8A	ENST00000272217
PTPN7	ENST00000309017
LGR6	ENST00000367278
UBE2T	ENST00000367274
PPP1R12B	ENST00000406302
SYT2	ENST00000367267
KDM5B	ENST00000367265
RP11-480I12.4	ENST00000330493
RABIF	ENST00000367262
KLHL12	ENST00000367261
ADIPOR1	ENST00000340990
CYB5R1	ENST00000367249
TMEM183A	ENST00000367242
PPFIA4	ENST00000272198
MYOG	ENST00000241651
ADORA1	ENST00000367236
MYBPH	ENST00000255416
CHI3L1	ENST00000255409
CHIT1	ENST00000367229
BTG2	ENST00000290551
FMOD	ENST00000354955
PRELP	ENST00000343110
OPTC	ENST00000367222
ATP2B4	ENST00000357681
LAX1	ENST00000442561
ZBED6	ENST00000550078
ZC3H11A	ENST00000545588
SNRPE	ENST00000414487
SOX13	ENST00000367204
ETNK2	ENST00000367202
REN	ENST00000272190
KISS1	ENST00000367194
GOLT1A	ENST00000308302
PLEKHA6	ENST00000272203
PPP1R15B	ENST00000367188
PIK3C2B	ENST00000367187
MDM4	ENST00000367182
LRRN2	ENST00000367175
NFASC	ENST00000339876
CNTN2	ENST00000331830
TMEM81	ENST00000367167
RBBP5	ENST00000264515
DSTYK	ENST00000367162
TMCC2	ENST00000358024
NUAK2	ENST00000367157
KLHDC8A	ENST00000367156
LEMD1	ENST00000367153
CDK18	ENST00000506784
MFSD4	ENST00000367147
ELK4	ENST00000357992
SLC45A3	ENST00000367145
NUCKS1	ENST00000367142
RAB7L1	ENST00000367139
SLC41A1	ENST00000367137
PM20D1	ENST00000367136
SLC26A9	ENST00000367134
FAM72A	ENST00000367128
AVPR1B	ENST00000367126
C1orf186	ENST00000331555
CTSE	ENST00000358184
IKBKE	ENST00000367120
C1orf147	ENST00000367119
RASSF5	ENST00000355294
EIF2D	ENST00000271764
DYRK3	ENST00000367109
MAPKAPK2	ENST00000367103
IL10	ENST00000423557
IL19	ENST00000340758
IL20	ENST00000367098
IL24	ENST00000391929
FAIM3	ENST00000367091
PIGR	ENST00000356495
FCAMR	ENST00000324852
C1orf116	ENST00000359470
YOD1	ENST00000315927
PFKFB2	ENST00000367080
C4BPB	ENST00000243611
C4BPA	ENST00000367070
CD55	ENST00000314754
CR2	ENST00000367057
CR1	ENST00000367049
CR1L	ENST00000508064
CD46	ENST00000322875
CD34	ENST00000310833
PLXNA2	ENST00000367033
CAMK1G	ENST00000009105
LAMB3	ENST00000391911
G0S2	ENST00000367029
HSD11B1	ENST00000261465
TRAF3IP3	ENST00000367024
C1orf74	ENST00000294811
IRF6	ENST00000367021
DIEXF	ENST00000491415
SYT14	ENST00000422431
C1orf133	ENST00000437764
SERTAD4	ENST00000367012
HHAT	ENST00000545154
KCNH1	ENST00000271751
RCOR3	ENST00000419091
TRAF5	ENST00000261464
RD3	ENST00000367002
SLC30A1	ENST00000367001
NEK2	ENST00000366999
LPGAT1	ENST00000366997
INTS7	ENST00000366994
DTL	ENST00000366991
PPP2R5A	ENST00000261461
TMEM206	ENST00000535273
NENF	ENST00000366988
ATF3	ENST00000341491
FAM71A	ENST00000294829
BATF3	ENST00000243440
NSL1	ENST00000366977
TATDN3	ENST00000532324
C1orf227	ENST00000332912
FLVCR1	ENST00000366971
VASH2	ENST00000366965
ANGEL2	ENST00000366962
RPS6KC1	ENST00000366960
PROX1	ENST00000498508
SMYD2	ENST00000366957
PTPN14	ENST00000366956
CENPF	ENST00000366955
KCNK2	ENST00000444842
KCTD3	ENST00000259154
USH2A	ENST00000307340
ESRRG	ENST00000408911
GPATCH2	ENST00000366935
SPATA17	ENST00000366933
RRP15	ENST00000366932
TGFB2	ENST00000366929
LYPLAL1	ENST00000366928
SLC30A10	ENST00000366926
EPRS	ENST00000366923
BPNT1	ENST00000469520
IARS2	ENST00000302637
RAB3GAP2	ENST00000358951
MARK1	ENST00000366917
C1orf115	ENST00000294889
MOSC2	ENST00000366913
MOSC1	ENST00000366910
HLX	ENST00000366903
DUSP10	ENST00000366899
HHIPL2	ENST00000343410
TAF1A	ENST00000350027
MIA3	ENST00000344922
AIDA	ENST00000340020
BROX	ENST00000340934
FAM177B	ENST00000445590
DISP1	ENST00000284476
TLR5	ENST00000540964
SUSD4	ENST00000343846
C1orf65	ENST00000366875
CAPN8	ENST00000366872
CAPN2	ENST00000295006
TP53BP2	ENST00000343537
FBXO28	ENST00000366862
DEGS1	ENST00000323699
NVL	ENST00000281701
CNIH4	ENST00000465271
WDR26	ENST00000414423
CNIH3	ENST00000272133
DNAH14	ENST00000400952
LBR	ENST00000338179
AC092811.1	ENST00000366845
ENAH	ENST00000366844
SRP9	ENST00000304786
EPHX1	ENST00000366837
TMEM63A	ENST00000366835
LEFTY1	ENST00000272134
RP4-559A3.7	ENST00000432920
PYCR2	ENST00000343818
LEFTY2	ENST00000366820
C1orf55	ENST00000272091
H3F3A	ENST00000366813
ACBD3	ENST00000366812
MIXL1	ENST00000366810
LIN9	ENST00000328205
PARP1	ENST00000366794
C1orf95	ENST00000366788
ITPKB	ENST00000429204
PSEN2	ENST00000366783
ADCK3	ENST00000366779
CDC42BPA	ENST00000366769
ZNF678	ENST00000397097
JMJD4	ENST00000366758
SNAP47	ENST00000366759
PRSS38	ENST00000366757
WNT9A	ENST00000272164
WNT3A	ENST00000284523
ARF1	ENST00000541182
C1orf35	ENST00000272139
MRPL55	ENST00000366731
GUK1	ENST00000366728
GJC2	ENST00000366714
C1orf148	ENST00000366713
IBA57	ENST00000366711
C1orf145	ENST00000295012
OBSCN	ENST00000422127
TRIM11	ENST00000284551
TRIM17	ENST00000366697
HIST3H3	ENST00000366696
HIST3H2A	ENST00000366695
HIST3H2BB	ENST00000369160
RNF187	ENST00000305943
RHOU	ENST00000366691
TMEM78	ENST00000323223
RAB4A	ENST00000366690
SPHAR	ENST00000366688
C1orf96	ENST00000284617
ACTA1	ENST00000366684
NUP133	ENST00000261396
ABCB10	ENST00000344517
TAF5L	ENST00000258281
URB2	ENST00000258243
GALNT2	ENST00000366672
PGBD5	ENST00000525115
COG2	ENST00000366669
AGT	ENST00000366667
CAPN9	ENST00000271971
C1orf198	ENST00000366663
TTC13	ENST00000366661
ARV1	ENST00000310256
FAM89A	ENST00000366654
TRIM67	ENST00000366653
C1orf131	ENST00000366649
GNPAT	ENST00000366647
EXOC8	ENST00000360394
C1orf124	ENST00000295050
EGLN1	ENST00000366641
TSNAX	ENST00000366639
DISC1	ENST00000366633
SIPA1L2	ENST00000366630
KIAA1383	ENST00000418460
NTPCR	ENST00000366628
PCNXL2	ENST00000258229
RP5-862P8.2	ENST00000366624
KCNK1	ENST00000366621
SLC35F3	ENST00000366618
C1orf31	ENST00000366613
TARBP1	ENST00000040877
IRF2BP2	ENST00000366609
TOMM20	ENST00000366607
RBM34	ENST00000408888
ARID4B	ENST00000264183
GGPS1	ENST00000282841
TBCE	ENST00000366601
B3GALNT2	ENST00000366600
GNG4	ENST00000391854
LYST	ENST00000389794
NID1	ENST00000264187
GPR137B	ENST00000366592
ERO1LB	ENST00000354619
EDARADD	ENST00000334232
LGALS8	ENST00000526589
HEATR1	ENST00000366582
ACTN2	ENST00000366578
MTR	ENST00000366577
RYR2	ENST00000366574
ZP4	ENST00000366570
CHRM3	ENST00000255380
FMN2	ENST00000319653
GREM2	ENST00000318160
RGS7	ENST00000366565
FH	ENST00000366560
KMO	ENST00000366559
OPN3	ENST00000366554
CHML	ENST00000366553
WDR64	ENST00000366552
EXO1	ENST00000366548
MAP1LC3C	ENST00000357246
PLD5	ENST00000536534
CEP170	ENST00000366542
SDCCAG8	ENST00000366541
AKT3	ENST00000366539
ZNF238	ENST00000358704
C1orf100	ENST00000308105
ADSS	ENST00000366535
C1orf101	ENST00000366534
PPPDE1	ENST00000302550
FAM36A	ENST00000411948
HNRNPU	ENST00000283179
EFCAB2	ENST00000366523
KIF26B	ENST00000407071
SMYD3	ENST00000388985
TFB2M	ENST00000366514
CNST	ENST00000366513
SCCPDH	ENST00000366510
AHCTF1	ENST00000326225
ZNF695	ENST00000339986
ZNF670	ENST00000366503
ZNF669	ENST00000343381
C1orf229	ENST00000408893
ZNF124	ENST00000340684
ZNF496	ENST00000294753
NLRP3	ENST00000336119
OR2B11	ENST00000318749
OR2C3	ENST00000366487
C1orf150	ENST00000366488
OR2G2	ENST00000320065
OR2G3	ENST00000320002
OR13G1	ENST00000359688
OR6F1	ENST00000302084
OR14A2	ENST00000366485
OR14K1	ENST00000283225
OR1C1	ENST00000408896
OR14A16	ENST00000357627
OR11L1	ENST00000355784
TRIM58	ENST00000366481
OR2W3	ENST00000537741
OR2T8	ENST00000319968
OR2AJ1	ENST00000318244
OR2L8	ENST00000357191
OR2AK2	ENST00000366480
OR2L5	ENST00000355281
OR2L2	ENST00000366479
OR2L3	ENST00000359959
OR2L13	ENST00000366478
OR2M5	ENST00000366476
OR2M2	ENST00000359682
OR2M3	ENST00000456743
OR2M4	ENST00000306687
OR2T33	ENST00000318021
OR2T12	ENST00000317996
OR2M7	ENST00000317965
OR14C36	ENST00000317861
OR2T4	ENST00000366475
OR2T6	ENST00000355728
OR2T1	ENST00000366474
OR2T2	ENST00000342927
OR2T3	ENST00000359594
OR2T5	ENST00000366473
OR2G6	ENST00000343414
OR2T29	ENST00000328570
OR2T34	ENST00000328782
OR2T10	ENST00000330500
OR2T11	ENST00000330803
OR2T35	ENST00000317450
OR2T27	ENST00000344889
OR14I1	ENST00000342623
SH3BP5L	ENST00000366472
ZNF672	ENST00000306562
ZNF692	ENST00000451251
PGBD2	ENST00000329291
[truncated: 17,650 more rows]

## Sheet: S2_ICR142 results
Sample ID	Chr	Evaluated position	Gene	Sanger call	Variant type	In OpEx All calls	In OpEx high-quality calls	Coverage	Indel length
L57299	3	10127495	FANCD2	none	base substitution	yes	no	16	0
L57299	3	10140403	FANCD2	none	base substitution	yes	no	29	0
D91936	22	16287784	POTEH	none	base substitution	yes	yes	318	0
L50982	7	16918134	AGR3	none	base substitution	yes	no	19	0
L57299	13	25016103	PARP4	none	base substitution	yes	no	36	0
L124311	13	25021149	PARP4	none	base substitution	yes	no	39	0
D77356	13	25021149	PARP4	none	base substitution	yes	no	30	0
D56468	13	25021149	PARP4	none	base substitution	yes	no	24	0
L115230	13	25021149	PARP4	none	base substitution	yes	no	26	0
L64481	13	25026552	PARP4	none	base substitution	yes	no	15	0
L2481	13	25068706	PARP4	none	base substitution	yes	no	16	0
L95984	22	29085205	CHEK2	none	base substitution	yes	yes	47	0
L60025	13	32911143	BRCA2	none	base substitution	yes	no	30	0
L17783	19	44469101	ZNF221	none	base substitution	yes	no	25	0
L2481	15	44859670	SPG11	none	base substitution	yes	no	24	0
L52122	15	44944106	SPG11	none	base substitution	yes	no	16	0
L17783	14	45605580	FANCM	none	base substitution	yes	no	15	0
L47646	14	45623246	FANCM	none	base substitution	yes	no	17	0
L84221	17	177327	RPH3AL	none	base substitution	no	no	18	0
L75319	11	2943788	SLC22A18	none	base substitution	no	no	21	0
L82403	3	10077970	FANCD2	none	base substitution	no	no	38	0
L75319	19	10265393	DNMT1	none	base substitution	no	no	27	0
L53053	11	18524118	TSG101	none	base substitution	no	no	57	0
L52477	1	22013702	USP48	none	base substitution	no	no	44	0
L45377	13	28959048	FLT1	none	base substitution	no	no	93	0
L91951	6	31583361	AIF1	none	base substitution	no	no	37	0
L45377	6	32946109	BRD2	none	base substitution	no	no	32	0
L91951	6	35428397	FANCE	none	base substitution	no	no	48	0
L75319	19	36587983	WDR62	none	base substitution	no	no	48	0
L75319	15	43690307	TUBGCP4	none	base substitution	no	no	34	0
L52477	21	46602498	ADARB1	none	base substitution	no	no	20	0
L75319	19	50187328	PRMT1	none	base substitution	no	no	30	0
L84221	X	70468286	ZMYM3	none	base substitution	no	no	61	0
L45377	6	74533194	CD109	none	base substitution	no	no	47	0
L84221	17	76134084	TMC8	none	base substitution	no	no	19	0
L75319	5	79048619	CMYA5	none	base substitution	no	no	28	0
L75319	16	87743261	KLHDC4	none	base substitution	no	no	19	0
L45377	2	88895183	EIF2AK3	none	base substitution	no	no	53	0
L52477	6	116441231	COL10A1	none	base substitution	no	no	26	0
L75291	9	139818329	TRAF2	none	base substitution	no	no	37	0
L75319	X	148627388	CXorf40A	none	base substitution	no	no	18	0
L45377	3	195800980	TFRC	none	base substitution	no	no	55	0
L45377	1	201840408	IPO9	none	base substitution	no	no	58	0
L53053	1	211545690	TRAF5	none	base substitution	no	no	39	0
L75319	2	225651818	DOCK10	none	base substitution	no	no	50	0
T81996	7	37960286	EPDR1	none	long deletion	yes	yes	15	13
L85802	10	102057340	PKD2L1	none	long deletion	yes	yes	10	20
L76738	1	111957528	OVGP1	none	long deletion	yes	yes	40	24
D69066	13	21732265	SKA3	none	long insertion	yes	no	32	12
L92388	15	41865664	TYRO3	none	long insertion	yes	no	25	12
L84221	15	75651050	MAN2C1	none	long insertion	yes	yes	59	21
L80559	11	95591797	MTMR2	none	long insertion	yes	no	48	12
L74264	3	100170600	LNP1	none	long insertion	yes	no	208	57
D64976	3	101576023	NFKBIZ	none	long insertion	yes	yes	44	23
D68566	6	136582614	BCLAF1	none	long insertion	yes	no	25	14
L76738	7	144059763	ARHGEF5	none	long insertion	yes	yes	92	22
L84221	1	152681680	LCE4A	none	long insertion	yes	no	130	18
L75319	5	173036436	BOD1	none	indel	no	no	45
L92388	13	21736014	SKA3	none	long insertion	yes	no	101	15
L80559	11	95590800	MTMR2	none	long insertion	yes	no	69	14
D93615	11	95595531	MTMR2	none	long insertion	yes	no	71	18
L92388	2	179306432	PRKRA	none	long insertion	yes	no	132	18
D81625	20	1895963	SIRPA	none	short deletion	yes	yes	16	3
D68566	1	2938407	ACTRT2	none	short deletion	yes	yes	29	3
L92388	13	21746643	SKA3	none	short deletion	yes	yes	133	1
L84221	8	22262228	SLC39A14	none	short deletion	yes	yes	33	6
l17193	13	32911391	BRCA2	none	short deletion	yes	no	24	5
L75319	19	44778799	ZNF233	none	short deletion	yes	yes	45	1
L66742	10	77542753	C10orf11	none	short deletion	yes	yes	23	1
L80559	11	95583026	MTMR2	none	short deletion	yes	no	31	5
D93615	11	95598840	MTMR2	none	short deletion	yes	no	43	10
L45377	14	96994296	PAPOLA	none	indel	no	no	148
L74809	9	21228002	IFNA17	none	short insertion	yes	yes	152	1
L45377	19	21299777	ZNF714	none	short insertion	yes	yes	178	3
L2481	13	25067829	PARP4	none	short insertion	yes	no	28	8
D69066	3	124646705	MUC13	none	short insertion	yes	yes	98	3
D77197	6	136582254	BCLAF1	none	indel	no	no	15
L92388	4	338197	ZNF141	none	indel	no	no	123
L74809	16	419999	MRPL28	none	indel	no	no	17
D77197	11	490478	PTDSS2	none	indel	no	no	20
L76738	11	771383	PDDC1	none	indel	no	no	27
L75319	7	814722	HEATR2	none	indel	no	no	50
D81625	1	866447	SAMD11	none	indel	no	no	30
L52477	9	916909	DMRT1	none	indel	no	no	19
D81625	17	975954	ABR	none	indel	no	no	25
L86963	16	1129462	SSTR5	none	indel	no	no	17
L66742	20	1895793	SIRPA	none	indel	no	no	29
L84221	1	2103806	PRKCZ	none	indel	no	no	33
D93615	10	3175397	PFKP	none	indel	no	no	29
D93615	11	4824705	OR52R1	none	indel	no	no	32
L45377	20	5919318	TRMT6	none	indel	no	no	84
L92388	1	6488385	ESPN	none	indel	no	no	18
L75291	1	6638842	TAS1R1	none	indel	no	no	87
T81996	3	7721881	GRM7	none	indel	no	no	23
D93615	1	7724452	CAMTA1	none	indel	no	no	20
L45377	17	8168392	PFAS	none	indel	no	no	21
L84221	11	8719125	ST5	none	indel	no	no	65
L74809	18	8793010	CCDC165	none	indel	no	no	21
L52470	3	8983267	RAD18	none	indel	no	no	37
L52477	17	9536338	WDR16	none	indel	no	no	18
L60250	19	10131396	RDH8	none	indel	no	no	20
D93615	12	11545986	PRB2	none	indel	no	no	26
D69066	12	11545986	PRB2	none	indel	no	no	97
L92388	1	12170170	TNFRSF8	none	indel	no	no	17
D81625	19	12767769	MAN2B1	none	indel	no	no	26
L52477	1	15798504	CELA2A	none	indel	no	no	40
T81996	17	15878538	ADORA2B	none	indel	no	no	40
L52477	10	17142200	CUBN	none	indel	no	no	23
L45377	9	18680349	ADAMTSL1	none	indel	no	no	54
L52477	16	18799453	RPS15A	none	indel	no	no	20
D81625	19	19459987	MAU2	none	indel	no	no	31
L75319	17	19685286	ULK2	none	indel	no	no	31
T81996	13	20237200	MPHOSPH8	none	indel	no	no	57
L75291	22	22317174	TOP3B	none	indel	no	no	64
L84221	6	24596271	KIAA0319	none	indel	no	no	34
L74264	14	24653308	IPO4	none	indel	no	no	26
D93615	14	24656323	IPO4	none	indel	no	no	57
L84221	13	25671272	PABPC3	none	indel	no	no	644
D64976	13	25671274	PABPC3	none	indel	no	no	393
D69066	13	25671274	PABPC3	none	indel	no	no	515
D81625	1	25678172	TMEM50A	none	indel	no	no	38
L86963	13	26153947	ATP8A2	none	indel	no	no	68
L67322	1	26349545	EXTL1	none	indel	no	no	42
L84221	1	26361472	EXTL1	none	indel	no	no	33
T81996	11	27390232	LGR4	none	indel	no	no	21
L82403	12	27555578	ARNTL2	none	indel	no	no	22
L45377	6	29588942	GABBR1	none	indel	no	no	93
L75291	6	29912398	HLA-A	none	indel	no	no	36
D93615	X	30326440	NR0B1	none	indel	no	no	23
L75319	6	30658614	NRM	none	indel	no	no	36
L84221	6	30681101	MDC1	none	indel	no	no	43
L75291	22	30742327	SF3A1	none	indel	no	no	51
L52477	8	31030598	WRN	none	indel	no	no	51
L92388	22	31484071	SMTN	none	indel	no	no	22
L74264	6	31660816	ABHD16A	none	indel	no	no	17
L66742	10	32575638	EPC1	none	indel	no	no	26
L52477	X	32662393	DMD	none	indel	no	no	43
L76738	6	33054013	HLA-DPB1	none	indel	no	no	93
L84221	6	33410717	SYNGAP1	none	indel	no	no	23
L52932	9	33799093	PRSS3	none	indel	no	no	43
L84221	20	34204051	SPAG4	none	indel	no	no	17
D77197	11	34470807	CAT	none	indel	no	no	31
L84221	6	34507028	SPDEF	none	indel	no	no	84
L75319	21	35195813	ITSN1	none	indel	no	no	89
L80559	21	35195849	ITSN1	none	indel	no	no	59
L76738	7	35288322	TBX20	none	indel	no	no	31
L52477	1	36023817	NCDN	none	indel	no	no	22
L45377	22	36696947	MYH9	none	indel	no	no	22
D77197	3	37725392	ITGA9	none	indel	no	no	25
L86963	17	38430126	WIPF2	none	indel	no	no	33
D93615	2	38540295	ATL2	none	indel	no	no	42
D77197	6	38994374	DNAH8	none	indel	no	no	34
L66742	9	39118204	CNTNAP3	none	indel	no	no	35
D68566	17	39190954	KRTAP1-3	none	indel	no	no	34
L84221	22	39530470	CBX7	none	indel	no	no	23
L75291	22	39909749	SMCR7L	none	indel	no	no	31
D93615	1	40235451	OXCT2	none	indel	no	no	28
L92388	15	40564786	PAK6	none	indel	no	no	40
L45377	17	40958707	CNTD1	none	indel	no	no	37
L52477	17	41598249	DHX8	none	indel	no	no	38
L84221	15	41866014	TYRO3	none	indel	no	no	62
D77197	6	42906417	CNPY3	none	indel	no	no	16
L52477	19	43013256	CEACAM1	none	indel	no	no	31
L66742	19	43243218	PSG3	none	indel	no	no	34
L60250	19	43269705	PSG8	none	indel	no	no	17
L84221	6	43306993	ZNF318	none	indel	no	no	58
L66742	6	43420763	DLK2	none	indel	no	no	17
D93615	7	44556441	NPC1L1	none	indel	no	no	29
L45377	20	44708024	NCOA5	none	indel	no	no	68
T81996	20	45224849	SLC13A3	none	indel	no	no	15
L75319	15	45397969	DUOX2	none	indel	no	no	25
D64976	19	46334787	SYMPK	none	indel	no	no	20
T81996	18	47812274	CXXC1	none	indel	no	no	27
L74809	7	47849089	C7orf69	none	indel	no	no	41
L66742	17	48141495	ITGA3	none	indel	no	no	26
L84221	3	48456738	PLXNB1	none	indel	no	no	51
L60250	16	48595353	N4BP1	none	indel	no	no	35
L67322	X	48841734	GRIPAP1	none	indel	no	no	75
L84221	X	49076190	CACNA1F	none	indel	no	no	61
L52932	X	49106180	CCDC22	none	indel	no	no	24
L45377	13	49833509	CDADC1	none	indel	no	no	129
L52470	20	50408259	SALL4	none	indel	no	no	26
L75319	10	51748681	AGAP6	none	indel	no	no	31
L76738	18	52265135	C18orf26	none	indel	no	no	86
L92388	18	52265139	C18orf26	none	indel	no	no	126
L45377	3	53810650	CACNA1D	none	indel	no	no	38
D64976	2	54482709	TSPYL6	none	indel	no	no	18
L45377	20	55059196	C20orf43	none	indel	no	no	70
L52477	17	60493660	EFCAB3	none	indel	no	no	22
L84221	11	61026269	VWCE	none	indel	no	no	25
T81996	20	62236142	GMEB2	none	indel	no	no	18
D93615	X	62863875	ARHGEF9	none	indel	no	no	31
L86963	11	63671516	MARK2	none	indel	no	no	27
L84221	11	64083295	ESRRA	none	indel	no	no	17
L45377	1	65146992	CACHD1	none	indel	no	no	75
L85802	15	65703496	IGDCC4	none	indel	no	no	26
L84221	15	65703500	IGDCC4	none	indel	no	no	84
T81996	18	67563002	CD226	none	indel	no	no	17
L52932	16	69782977	NOB1	none	indel	no	no	46
L92388	2	70524511	FAM136A	none	indel	no	no	114
D69367	16	70796864	VAC14	none	indel	no	no	42
L52477	10	71264243	TSPAN15	none	indel	no	no	32
L45377	4	71465271	AMBN	none	indel	no	no	107
D93615	5	72171481	TNPO1	none	indel	no	no	46
L75319	8	72965988	TRPA1	none	indel	no	no	29
D64976	10	73515164	C10orf54	none	indel	no	no	34
L75319	11	73575388	MRPL48	none	indel	no	no	19
L86963	15	74426762	ISLR2	none	indel	no	no	17
L52477	1	74540397	LRRIQ3	none	indel	no	no	39
L52477	2	74598293	DCTN1	none	indel	no	no	27
L75319	7	77885565	MAGI2	none	indel	no	no	74
L52477	13	78143515	SCEL	none	indel	no	no	42
L45377	6	79688414	PHIP	none	indel	no	no	115
L86963	10	79739948	POLR3A	none	indel	no	no	53
L85802	10	79796961	RPS24	none	indel	no	no	41
D93615	6	80626344	ELOVL4	none	indel	no	no	46
D64976	15	81589269	IL16	none	indel	no	no	25
L75319	2	86333413	PTCD3	none	indel	no	no	29
L60250	8	88365936	CNBD1	none	indel	no	no	45
D77197	X	89177562	TGIF2LX	none	indel	no	no	31
L75319	1	89652102	GBP4	none	indel	no	no	51
L84221	5	94001566	ANKRD32	none	indel	no	no	51
T81996	10	96064300	PLCE1	none	indel	no	no	54
D93615	8	98827555	LAPTM4B	none	indel	no	no	38
L92388	8	98837381	LAPTM4B	none	short insertion	yes	no	149	10
L60250	7	100028822	MEPCE	none	indel	no	no	27
D68566	3	100170585	LNP1	none	indel	no	no	60
D64976	4	100443784	C4orf17	none	indel	no	no	40
L84221	7	100859492	PLOD3	none	indel	no	no	37
L86963	8	100990175	RGS22	none	indel	no	no	33
L52477	8	101721935	PABPC1	none	indel	no	no	109
L76738	8	101730116	PABPC1	none	indel	no	no	99
L52477	12	102158676	GNPTAB	none	indel	no	no	35
D77197	15	102224361	TARSL2	none	indel	no	no	19
L52477	7	103301976	RELN	none	indel	no	no	16
L52477	12	104519890	NFYB	none	indel	no	no	23
L74809	10	104572818	C10orf26	none	indel	no	no	19
D64976	9	107361448	OR13C5	none	indel	no	no	31
D77197	X	107418993	COL4A6	none	indel	no	no	37
L80559	2	107459857	ST6GAL2	none	indel	no	no	16
L52477	1	108292084	VAV3	none	indel	no	no	16
L52477	4	108999544	LEF1	none	indel	no	no	39
L45377	6	110763959	SLC22A16	none	indel	no	no	22
L84221	5	111500815	EPB41L4A	none	indel	no	no	31
T81996	2	111881416	BCL2L11	none	indel	no	no	22
L45377	2	114210737	CBWD2	none	indel	no	no	65
T81996	X	114880470	PLS3	none	indel	no	no	46
D68566	5	115202417	AP3S1	none	indel	no	no	54
L75319	9	116858356	KIF12	none	indel	no	no	17
D93615	9	116931395	COL27A1	none	indel	no	no	22
L74809	X	119694116	CUL4B	none	indel	no	no	19
L45377	9	119976988	ASTN2	none	indel	no	no	39
L50435	12	120150396	CIT	none	indel	no	no	60
L84221	8	121309768	COL14A1	none	indel	no	no	112
L75319	3	122418454	PARP14	none	indel	no	no	39
T81996	7	123276903	ASB15	none	indel	no	no	20
L92388	3	123419716	MYLK	none	indel	no	no	16
L45377	5	124036933	ZNF608	none	indel	no	no	42
L80559	3	124044864	KALRN	none	indel	no	no	18
D64976	9	125861774	RABGAP1	none	indel	no	no	99
L52477	7	127224859	GCC1	none	indel	no	no	27
D69066	10	129875963	PTPRE	none	indel	no	no	32
L75291	6	131602791	AKAP7	none	indel	no	no	78
L76738	9	131698744	PHYHD1	none	indel	no	no	95
L75291	9	133759489	ABL1	none	indel	no	no	41
D77197	3	134265007	CEP63	none	indel	no	no	43
T81996	X	135956346	RBMX	none	indel	no	no	96
L86963	X	135956575	RBMX	none	indel	no	no	166
D69367	6	136594326	BCLAF1	none	indel	no	no	51
D64976	6	136599909	BCLAF1	none	indel	no	no	115
D77197	6	136599914	BCLAF1	none	indel	no	no	41
D93615	5	137226179	PKD2L2	none	indel	no	no	63
L75319	5	138661125	MATR3	none	indel	no	no	27
D93615	5	140186978	PCDHA1	none	indel	no	no	42
L75319	5	140725143	PCDHGA3	none	indel	no	no	59
D69367	1	145473389	ANKRD34A	none	indel	no	no	32
D77197	1	145562114	ANKRD35	none	indel	no	no	42
L67322	4	146077122	OTUD4	none	indel	no	no	62
L66742	7	146471414	CNTNAP2	none	indel	no	no	37
L60250	5	149324203	PDE6A	none	indel	no	no	15
D77197	6	150289805	ULBP1	none	indel	no	no	61
D93615	7	151970890	BAGE4	none	indel	no	no	147
L66742	1	152276467	FLG	none	indel	no	no	94
D69066	1	152975658	SPRR3	none	indel	no	no	58
T81996	5	154281013	GEMIN5	none	indel	no	no	26
L85802	7	155473504	RBM33	none	indel	no	no	37
L45377	4	155718997	RBM46	none	indel	no	no	93
L75319	5	156589489	FAM71B	none	indel	no	no	64
L45377	1	157659621	FCRL3	none	indel	no	no	54
L74264	6	158517031	SYNJ2	none	indel	no	no	68
L67322	1	160062486	IGSF8	none	indel	no	no	18
L75291	2	160862201	PLA2R1	none	indel	no	no	75
T81996	1	161012448	USF1	none	indel	no	no	34
L67322	1	167024256	GPA33	none	indel	no	no	52
L52477	5	167655137	ODZ2	none	indel	no	no	20
L52932	6	168999580	SMOC2	none	indel	no	no	15
L84221	6	169628298	THBS2	none	indel	no	no	71
L45377	4	174225158	GALNT7	none	indel	no	no	62
D77197	5	176002317	CDHR2	none	indel	no	no	33
D93615	5	179290999	TBC1D9B	none	indel	no	no	40
D77197	2	179309228	PRKRA	none	indel	no	no	27
D77197	2	179315141	PRKRA	none	indel	no	no	23
T81996	1	182785880	NPL	none	indel	no	no	25
D93615	3	183368194	KLHL24	none	indel	no	no	92
T81996	3	185190827	MAP3K13	none	indel	no	no	28
L86963	4	186544870	SORBS2	none	indel	no	no	32
L45377	2	190327235	WDR75	none	indel	no	no	150
D64976	4	190883040	FRG1	none	indel	no	no	84
L45377	3	195800980	TFRC	none	indel	no	no	61
L75319	2	204305229	RAPH1	none	indel	no	no	49
L75319	1	204948572	NFASC	none	indel	no	no	42
L45377	1	207510145	CD55	none	indel	no	no	187
L74809	1	207644236	CR2	none	indel	no	no	38
L53053	1	211545690	TRAF5	none	indel	no	no	43
L75319	1	211842581	NEK2	none	indel	no	no	53
L45377	1	212245449	DTL	none	indel	no	no	89
T81996	1	226570786	PARP1	none	indel	no	no	37
L76738	2	227661395	IRS1	none	indel	no	no	52
L45377	2	242738493	GAL3ST2	none	indel	no	no	49
T81593	1	246810591	CNST	none	indel	no	no	52
D69367	13	25671332	PABPC3	c.999delA	short deletion	no	no	626	1
L80559	13	49796268	MLNR	c.999_1000delTC	short deletion	yes	yes	16	2
D118107	11	108117778	ATM	c.992delA	short deletion	yes	yes	74	1
L75319	3	118865126	C3orf30	c.96_98delAGA_p.Glu32del	short deletion	yes	yes	26	3
L45377	1	63299735	ATG4C	c.959_960delTG	short insertion	yes	yes	132	2
L67322	21	34860749	DNAJC28	c.947_951del5	short deletion	yes	yes	69	5
L67322	17	42271880	ATXN7L3	c.916+5G>A	base substitution	yes	yes	20	0
L84221	19	4325472	STAP2	c.905dupC	short insertion	yes	yes	55	1
L74809	19	37879853	ZNF527	c.902_904delinsTGTGCA	short complex indel	yes	yes	37	4
L75319	3	98073591	OR5K4	c.901delA	short deletion	yes	yes	46	1
L52477	19	52803669	ZNF480	c.9_10delTG	short deletion	yes	yes	27	2
L52470	5	82648943	XRCC4	c.894-1G>A	base substitution	yes	no	20	0
L86963	1	248059779	OR2W3	c.893dupA	short insertion	yes	yes	48	1
L75319	15	43658641	ZSCAN29	c.889C>T_p.Gln297X	base substitution	yes	yes	22	0
L113692	16	23646980	PALB2	c.886delA	short deletion	yes	yes	42	1
L67322	1	47280746	CYP4B1	c.884_885delAT	short deletion	yes	yes	28	2
L75291	7	36447349	ANLN	c.883_885dupTCT_p.Ser295dup	short insertion	yes	yes	39	3
L92388	19	49447748	DHDH	c.881_882delAG	short deletion	yes	yes	42	2
L74809	5	40841571	CARD6	c.88_89delTT	short deletion	yes	no	21	2
L45377	X	142121808	SPANXN4	c.87_89delGAA_p.Lys29del	short deletion	yes	yes	33	3
L82294	8	17188654	MTMR7	c.865+5A>G	base substitution	yes	yes	23	0
L73989	16	89865605	FANCA	c.862G>T_p.Glu288X	base substitution	yes	yes	39	0
L67282	16	89865605	FANCA	c.862G>T_p.Glu288X	base substitution	yes	yes	40	0
D68566	17	29161955	ATAD5	c.861_866del6_p.Met287_Ser288del	short deletion	yes	yes	17	6
L86025	22	29105986	CHEK2	c.846+4_846+7delAGTA	short deletion	yes	yes	69	4
L48419	22	29105986	CHEK2	c.846+4_846+7delAGTA	short deletion	yes	yes	47	4
L75319	5	156353325	TIMD4	c.845-2A>G	base substitution	yes	yes	64	0
L52477	4	177105979	SPATA4	c.836_839delGAGA	short deletion	yes	yes	21	4
L67322	4	177106009	SPATA4	c.836_839delGAGA	short deletion	yes	yes	30	4
L81899	11	108213980	ATM	c.8303_8306delAATG	short deletion	yes	yes	81	4
L50435	8	67590022	C8orf44	c.82delG	short deletion	yes	yes	85	1
L84221	9	138836941	UBAC1	c.806_808delAGG_p.Glu269del	short deletion	yes	yes	39	3
L80559	10	45799065	OR13A1	c.805dupT	short insertion	yes	yes	58	1
L67322	1	171751185	METTL13	c.80_81delAA	short deletion	yes	yes	18	2
L84221	3	119306449	ADPRH	c.798G>A_p.Trp266X	base substitution	yes	yes	71	0
L32567	13	32936835	BRCA2	c.7976+5G>C	base substitution	yes	yes	54	0
D77197	X	135474444	GPR112	c.7969_7971delGAT_p.Asp2657del	short deletion	yes	yes	24	3
L85802	16	67859707	TSNAXIP1	c.793_795delGAG_p.Glu265del	short deletion	yes	yes	22	3
D64976	11	5510709	OR52D1	c.779_781delTCT_p.Phe260del	short deletion	yes	yes	36	3
L52477	X	13337978	ATXN3L	c.76G>T_p.Glu26X	base substitution	yes	yes	41	0
L52475	19	44466951	ZNF221	c.76_79delTTCA	short deletion	yes	yes	61	4
D131336	19	44466951	ZNF221	c.76_79delTTCA	short deletion	yes	yes	20	4
L108671	13	32905123	BRCA2	c.755_758delACAG	short deletion	yes	yes	91	4
L91655	15	44949427	SPG11	c.733_734delAT	short deletion	yes	yes	53	2
D77504	15	44949427	SPG11	c.733_734delAT	short deletion	yes	yes	45	2
D91936	22	43533086	MCAT	c.729+1G>T	base substitution	yes	yes	25	0
L52932	13	25832831	MTMR6	c.727-7_727-2del6	short deletion	yes	yes	61	6
D114755	11	108199929	ATM	c.7271T>G_p.Val2424Gly	base substitution	yes	yes	40	0
D116138	11	108199929	ATM	c.7271T>G_p.Val2424Gly	base substitution	yes	yes	55	0
L42245	11	108199929	ATM	c.7271T>G_p.Val2424Gly	base substitution	yes	yes	45	0
L133044	16	23647140	PALB2	c.726_727insTTAGGTCTGTAGA	long insertion	yes	yes	31	13
L76738	21	34948696	SON	c.7248delA	short deletion	yes	yes	34	1
L76738	21	34948684	SON	c.7236dupA	short insertion	yes	yes	24	1
L52932	7	123267185	ASB15	c.721delG	short deletion	yes	yes	23	1
L76738	10	46999591	GPRIN2	c.721_727delinsATGAGGGAGGTGGGGG	short complex indel	yes	yes	51	9
L84221	15	63632516	CA12	c.718C>T_p.Arg240X	base substitution	yes	yes	43	0
L92388	5	7867477	FASTKD3	c.717_719delTAT_p.Ile240del	short deletion	yes	yes	98	3
L67322	11	5475431	OR51I2	c.714_715dupCA	short insertion	yes	yes	106	2
L128750	16	23647155	PALB2	c.712A>T_p.Arg238X	base substitution	yes	yes	34	0
L45377	11	3661585	ART5	c.71_73dupCCA_p.Pro24_Ile25insThr	short insertion	yes	yes	52	3
L60250	11	3661585	ART5	c.71_73dupCCA_p.Pro24_Ile25insThr	short insertion	yes	yes	19	3
L85802	11	3661585	ART5	c.71_73dupCCA_p.Pro24_Ile25insThr	short insertion	yes	yes	18	3
L45377	11	94861945	ENDOD1	c.708delT	short deletion	yes	yes	100	1
L84221	4	69202926	YTHDC1	c.699_701delGGA_p.Glu249del	short deletion	yes	yes	107	3
L84221	5	176026119	GPRIN1	c.693_716del24_p.Glu233_Lys240del	long deletion	yes	yes	108	24
D77197	1	55078271	FAM151A	c.685_687delGAG_p.Glu229del,c.576-309delG	short deletion	yes	yes	19	3
L85802	1	213303075	RPS6KC1	c.680delC	short deletion	yes	yes	19	1
L93437	15	44859618	SPG11	c.6754+2_6754+3dupTG	short insertion	yes	yes	19	2
L59087	15	44859633	SPG11	c.6739_6742delGAGT	short deletion	yes	yes	34	4
D91936	8	100729602	VPS13B	c.6732+1G>A	base substitution	yes	yes	32	0
D42548	15	44859652	SPG11	c.6724C>T_p.Gln2242X	base substitution	yes	yes	21	0
L67322	4	81207686	FGF5	c.671_673dupAGC_p.Gln224dup	short insertion	yes	yes	36	3
L45377	2	240954155	NDUFA10	c.669+1G>C	base substitution	yes	yes	34	0
L67322	8	110464995	PKHD1L1	c.6563delG	short deletion	yes	yes	146	1
D64976	8	65528447	CYP7B1	c.650dupT	short insertion	yes	yes	103	1
L86963	9	135412999	C9orf171	c.648_650delCTT_p.Phe217del	short deletion	yes	yes	48	3
L52470	1	54671080	MRPL37	c.643C>T_p.Arg215X	base substitution	yes	yes	26	0
D69066	1	100598787	CCDC76	c.63C>G_p.Tyr21X	base substitution	yes	yes	48	0
L52477	7	23731208	C7orf46	c.633delG	short deletion	yes	yes	28	1
D81625	5	180477253	BTNL9	c.622delC	short deletion	yes	yes	18	1
L84221	1	186275460	PRG4	c.615_617delGAA_p.Lys205del	short deletion	yes	yes	49	3
D69367	1	248616704	OR2T2	c.612_618del7	short deletion	yes	no	91	7
L75291	1	248801944	OR2T35	c.609_615del7	short deletion	yes	yes	119	7
D69066	3	112545910	CD200R1L	c.608delA	short deletion	yes	yes	56	1
L86963	1	155026972	ADAM15	c.604_610dup7	short insertion	yes	yes	40	7
L50435	10	13214766	MCM10	c.595+1G>C	base substitution	yes	yes	76	0
L59932	15	44867201	SPG11	c.5904dupC	short insertion	yes	yes	43	1
L74809	20	33589845	MYH7B	c.5901_5903delCAA_p.Asn1967del	short deletion	yes	yes	19	3
L86963	2	54482702	TSPYL6	c.580_585del6_p.Gly194_Pro195del	short insertion	yes	yes	41	6
D43955	14	45667921	FANCM	c.5791C>T_p.Arg1931X	base substitution	yes	yes	39	0
D82111	14	45667921	FANCM	c.5791C>T_p.Arg1931X	base substitution	yes	yes	72	0
L104026	14	45667921	FANCM	c.5791C>T_p.Arg1931X	base substitution	yes	yes	52	0
L55688	14	45667921	FANCM	c.5791C>T_p.Arg1931X	base substitution	yes	yes	48	0
L63243	14	45667921	FANCM	c.5791C>T_p.Arg1931X	base substitution	yes	yes	52	0
L66783	14	45667921	FANCM	c.5791C>T_p.Arg1931X	base substitution	yes	yes	52	0
D69066	11	102667446	MMP1	c.573delT	short deletion	yes	yes	95	1
L52932	19	57665821	DUXA	c.573delC	short deletion	yes	yes	18	1
L45377	4	148550749	TMEM184C	c.573-1G>C	base substitution	yes	yes	99	0
L61923	11	108178655	ATM	c.5712dupA	short insertion	yes	yes	47	1
L75319	20	60773785	GTPBP5	c.567delG	short deletion	yes	yes	17	1
L84221	19	35251141	ZNF599	c.563_564delAA	short deletion	yes	yes	106	2
L80585	11	108175528	ATM	c.5623C>T_p.Arg1875X	base substitution	yes	yes	46	0
D69367	17	14139176	CDRT15	c.560delG	short deletion	yes	yes	67	1
D64976	1	161089705	NIT1	c.555_556delCA	short deletion	yes	yes	28	2
D69066	3	46414943	CCR5	c.554_585del32	long deletion	yes	yes	66	32
L75319	3	46414943	CCR5	c.554_585del32	long deletion	yes	yes	36	32
L74809	6	41029480	APOBEC2	c.547delG	short deletion	yes	yes	38	1
L103448	15	44876420	SPG11	c.5456_5457delAG	short deletion	yes	yes	73	2
L45377	X	100117507	NOX1	c.544delA	short deletion	yes	yes	94	1
L85802	20	44181820	WFDC8	c.540delA	short deletion	yes	yes	47	1
L50435	2	192550417	OBFC2A	c.538C>T_p.Gln180X	base substitution	yes	yes	224	0
L75319	10	118215309	PNLIPRP3	c.533_534insA	short insertion	yes	yes	20	1
L74809	7	89897703	C7orf63	c.532+5A>C	base substitution	yes	yes	43	0
D91936	22	29121028	CHEK2	c.529A>T_p.Lys177X	base substitution	yes	yes	82	0
L45377	7	107664504	LAMB4	c.5265delA	short deletion	yes	yes	29	1
L85802	5	140181306	PCDHA3	c.526_529delGAAT	short deletion	yes	yes	21	5
L86963	19	49442849	DHDH	c.517dupG	short insertion	yes	yes	51	1
L75291	9	107367392	OR13C2	c.513_516delTAAC	short deletion	yes	yes	75	4
L50435	14	45658326	FANCM	c.5101C>T_p.Gln1701X	base substitution	yes	yes	194	0
L85802	15	90774206	CIB1	c.510_513delCTCT	short deletion	yes	yes	35	4
L52932	1	144873962	PDE4DIP	c.4994delA	short deletion	yes	no	76	1
L60250	1	197297973	CRB1	c.498_506del9_p.Ile167_Gly169del	short deletion	yes	yes	27	9
L67322	2	112832535	TMEM87B	c.498_500delAAT_p.Met167del	short deletion	yes	yes	79	3
L106404	11	108114679	ATM	c.497-1G>A	base substitution	yes	yes	37	0
L85802	17	36484484	GPR179	c.4967delC	short deletion	yes	yes	26	1
L67322	11	71906793	FOLR1	c.493+2T>C	base substitution	yes	yes	35	0
D69066	6	109763947	SMPD2	c.492-3delC	short deletion	yes	yes	41	1
D91936	6	56997903	ZNF451	c.488G>A_p.Trp163X	base substitution	yes	yes	98	0
L65600	19	44470139	ZNF221	c.487delA	short deletion	yes	yes	69	1
D59597	19	44470139	ZNF221	c.487delA	short deletion	yes	yes	23	1
L75319	1	201356003	LAD1	c.483_486delinsT	short complex indel	yes	yes	33	3
D81625	2	196759808	DNAH7	c.4787dupA	short insertion	yes	yes	25	1
T81593	3	178560490	KCNMB2	c.475delG	short deletion	yes	yes	31	1
L76738	2	95847040	ZNF2	c.474_476delGCG_p.Arg160del	short deletion	yes	yes	53	3
L74264	2	95847040	ZNF2	c.474_476delGCG_p.Arg160del	short deletion	yes	yes	48	3
L60250	10	106022829	GSTO1	c.464_465+1delAGG	short deletion	yes	yes	40	3
L92388	10	135438976	FRG2B	c.463delG	short deletion	no	no	409	1
L45377	4	169296555	DDX60L	c.4605delA	short deletion	yes	yes	118	1
L67322	6	151674116	AKAP12	c.4593_4595dupGGA_p.Glu1531dup	short insertion	yes	yes	61	3
T81593	5	160113099	ATP10B	c.457C>T_p.Arg153X	base substitution	yes	yes	52	0
L52470	17	60002317	INTS2	c.456+5A>G	base substitution	yes	yes	30	0
L75319	6	32370969	BTNL2	c.451delC	short deletion	no	no	18	1
L85802	19	11917219	ZNF491	c.451C>T_p.Arg151X	base substitution	yes	yes	76	0
L84221	17	67145190	ABCA10	c.4515_4516delTC	short deletion	yes	yes	127	2
L60250	9	125391769	OR1B1	c.44dupT	short insertion	yes	yes	28	1
L86963	1	248525328	OR2T4	c.447_448delinsTACG	short complex indel	yes	no	213	2
D59259	11	108160463	ATM	c.4373delG	short deletion	yes	yes	59	1
D91936	5	121188094	FTMT	c.436A>T_p.Lys146X	base substitution	yes	yes	36	0
L74809	3	121304932	ARGFX	c.433C>T_p.Arg145X	base substitution	yes	yes	66	0
L74809	8	71556453	LACTB2	c.431_439del9_p.Gly144_Thr146del	short deletion	yes	yes	29	9
D64976	9	138516346	GLT6D1	c.427delT	short deletion	yes	yes	29	1
L60250	3	121207503	POLQ	c.4262_4268del7	short deletion	yes	yes	27	7
L125822	16	89805285	FANCA	c.4260+5C>T	base substitution	yes	yes	37	0
L97409	16	23647443	PALB2	c.424A>T_p.Lys142X	base substitution	yes	yes	42	0
L104701	14	45646151	FANCM	c.4194T>G_p.Tyr1398X	base substitution	yes	yes	108	0
T81593	X	109698508	RGAG1	c.4126C>T_p.Gln1376X	base substitution	yes	yes	81	0
D64976	3	38892185	SCN11A	c.4113delC	short deletion	yes	yes	48	1
L74264	17	48452978	EME1	c.410_412dupAGC_p.Lys137_Pro138insGln	short insertion	yes	yes	72	3
L74809	15	81241253	KIAA1199	c.4078_4080delAAG_p.Lys1360del	short deletion	yes	yes	21	3
L84221	1	145457293	POLR3GL	c.398delT	short deletion	yes	yes	30	1
L84221	1	152326321	FLG2	c.3939_3940dupTA	short insertion	yes	yes	263	2
L45377	7	143140930	TAS2R60	c.392_394delTCT_p.Phe131del	short deletion	yes	yes	127	3
L74809	2	39090498	DHX57	c.383+5A>C	base substitution	yes	yes	20	0
D31441	16	89807211	FANCA	c.3828+1G>C	base substitution	yes	yes	59	0
D68566	3	195295954	APOD	c.382_386dup5	short insertion	yes	yes	51	5
L108995	11	108155007	ATM	c.3802delG	short deletion	yes	yes	39	1
L66742	3	194386984	LSG1	c.379_381delGAA_p.Glu127del	short deletion	yes	yes	51	3
D64976	8	82665476	CHMP4C	c.368+5_368+8delGTGA	short deletion	yes	yes	35	4
L67322	17	36485794	GPR179	c.3656_3657delCT	short deletion	yes	yes	54	2
D102245	13	25016000	PARP4	c.3649delG	short deletion	yes	yes	44	1
L75319	6	84108085	ME1	c.362+1G>A	base substitution	yes	yes	52	0
D68566	19	12738697	ZNF791	c.355_356delAT	short deletion	yes	yes	41	2
L128126	16	23614792	PALB2	c.3549C>G_p.Tyr1183X	base substitution	yes	yes	63	0
L129228	16	23614792	PALB2	c.3549C>G_p.Tyr1183X	base substitution	yes	yes	79	0
L84221	10	64967950	JMJD1C	c.3473_3478del6_p.Gly1158_Leu1159del	short deletion	yes	yes	145	6
L50435	7	135300818	NUP205	c.3460+5G>C	base substitution	yes	yes	95	0
L52932	1	172431386	C1orf105	c.341+1G>A	base substitution	yes	yes	75	0
L84221	10	105209356	CALHM2	c.341_342delCT	short deletion	yes	yes	46	2
L95984	7	16901035	AGR3	c.340C>T_p.Gln114X	base substitution	yes	yes	74	0
D81625	9	27524364	IFNK	c.34_37dupTTGT	short insertion	yes	yes	21	4
L92388	2	118575268	DDX18	c.335_343del9_p.Lys112_Lys114del	short deletion	yes	no	56	9
L85802	10	91066038	IFIT2	c.325C>T_p.Arg109X	base substitution	yes	yes	24	0
D129031	16	23619279	PALB2	c.3256C>T_p.Arg1086X	base substitution	yes	yes	75	0
D131336	16	23619279	PALB2	c.3256C>T_p.Arg1086X	base substitution	yes	yes	42	0
D55764	16	23619279	PALB2	c.3256C>T_p.Arg1086X	base substitution	yes	yes	52	0
L64304	15	44903115	SPG11	c.3213_3214insCCCT	short insertion	yes	yes	46	4
L52932	10	91497902	KIF20B	c.3188_3189insAGTAAA_p.Lys1063_Glu1064insValLys	short insertion	yes	yes	60	6
D69367	20	126310	DEFB126	c.317_318delCC	short deletion	yes	yes	20	2
L67322	20	126310	DEFB126	c.317_318delCC	short deletion	yes	yes	19	2
L74809	2	37428926	CEBPZ	c.3143_3145delAAA_p.Lys1048del	short deletion	yes	yes	28	3
L106829	16	23632683	PALB2	c.3113G>A_p.Trp1038X	base substitution	yes	yes	57	0
L84216	16	23632683	PALB2	c.3113G>A_p.Trp1038X	base substitution	yes	yes	60	0
L102635	16	23632683	PALB2	c.3113G>A_p.Trp1038X	base substitution	yes	yes	24	0
D107213	16	23632683	PALB2	c.3113G>A_p.Trp1038X	base substitution	yes	yes	26	0
D119819	16	23632683	PALB2	c.3113G>A_p.Trp1038X	base substitution	yes	yes	20	0
D115012	16	23632683	PALB2	c.3113G>A_p.Trp1038X	base substitution	yes	yes	36	0
L121102	16	23632683	PALB2	c.3113G>A_p.Trp1038X	base substitution	yes	yes	20	0
L124503	16	23632683	PALB2	c.3113G>A_p.Trp1038X	base substitution	yes	yes	17	0
L131040	16	23632683	PALB2	c.3113G>A_p.Trp1038X	base substitution	yes	yes	28	0
L84221	20	31671313	BPIFB4	c.310C>T_p.Arg104X	base substitution	yes	yes	73	0
L84221	1	117122310	IGSF3	c.3097_3098insTCC	short insertion	no	no	31	3
L76738	5	109190935	MAN2A1	c.3075_3077delCTC_p.Ser1026del	short deletion	yes	yes	120	3
L67322	3	121208703	POLQ	c.3072_3074delAAA_p.Lys1025del	short deletion	yes	yes	50	3
L75291	13	25023906	PARP4	c.3064G>T_p.Gly1022X	base substitution	yes	yes	86	0
L75319	18	56204387	ALPK2	c.3017_3031del15_p.Glu1006_Thr1010del	long deletion	yes	yes	54	15
L74809	18	56204387	ALPK2	c.3017_3031del15_p.Glu1006_Thr1010del	long deletion	yes	yes	24	15
L76738	18	56204392	ALPK2	c.3009_3027delinsAGAG	long complex indel	yes	yes	97	15
L76738	6	160211645	MRPL18	c.30_32delGTT_p.Leu10del	short deletion	yes	yes	20	3
L60250	9	40772340	ZNF658	c.2921_2934del14	long deletion	no	no	24	14
L92388	1	1334052	CCNL2	c.289-6_289-2del5	short deletion	yes	yes	69	5
D69367	20	44004155	TP53TG5	c.289_291delAAT_p.Asn97del	short deletion	yes	yes	35	3
L85802	17	76798548	USP36	c.2874_2879del6_p.Lys959_Lys960del	short deletion	yes	yes	22	6
L92388	20	25457049	NINL	c.2872_2877del6_p.Trp958_Glu959del	short deletion	yes	yes	22	6
L83825	16	89828369	FANCA	c.2839dupT	short insertion	yes	yes	63	1
L67322	8	124154697	WDR67	c.2835+1G>T	base substitution	yes	yes	28	0
D64976	4	113353522	ALPK1	c.2824_2826delTCT_p.Ser942del	short deletion	yes	yes	37	3
D69066	6	31105857	PSORS1C2	c.281delC	short deletion	yes	yes	48	1
D85393	13	25027736	PARP4	c.2815G>T_p.Glu939X	base substitution	yes	no	15	0
D91936	16	48221232	ABCC11	c.2813C>G_p.Ser938X	base substitution	yes	yes	67	0
L97649	16	89828378	FANCA	c.2812_2830dup19	long insertion	yes	yes	23	19
L75319	16	21995923	PDZD9	c.279delT	short deletion	yes	yes	40	1
L50435	16	21995942	PDZD9	c.279delT	short deletion	yes	yes	101	1
D64976	2	178494173	PDE11A	c.2761_2763dupTCC_p.Ser921dup	short insertion	yes	yes	42	3
L82294	3	167083673	ZBBX	c.273+1G>C	base substitution	yes	yes	33	0
D103457	16	23637576	PALB2	c.2727_2728delTT	short deletion	yes	yes	49	2
L121054	18	19437092	MIB1	c.2670_2671delTG	short deletion	yes	yes	28	2
T81996	19	44469440	ZNF221	c.264G>A_p.Trp88X	base substitution	yes	yes	35	0
L50435	6	56917556	KIAA1586	c.263_264delCA	short deletion	yes	yes	185	2
L76738	19	43420441	PSG6	c.260_261insAAG	short insertion	no	no	153	3
d119782	16	89833561	FANCA	c.2587_2588dupGG	short insertion	yes	yes	33	2
L92033	17	27861323	TAOK1	c.2544+5A>G	base substitution	yes	no	15	0
L76738	5	54403656	GZMA	c.251delC	short deletion	yes	yes	84	1
L45377	5	157102127	C5orf52	c.247delA	short deletion	yes	yes	129	1
L74809	1	202711778	KDM5B	c.2474+5G>T	base substitution	yes	yes	38	0
L74264	9	75315433	TMC1	c.247_249delGAA_p.Glu83del	short deletion	yes	yes	99	3
D69367	7	151945051	MLL3	c.2447dupA	short insertion	yes	yes	202	1
L84221	2	75720568	FAM176A	c.244_252del9_p.Ser82_Ser84del	short deletion	yes	yes	48	9
L74809	1	247615261	OR2B11	c.23delT	short deletion	yes	yes	17	1
D116380	17	59793412	BRIP1	c.2392C>T_p.Arg798X	base substitution	yes	yes	46	0
L60250	7	91503872	MTERF	c.236T>G_p.Leu79X	base substitution	yes	yes	42	0
D64976	2	172196062	METTL8	c.236-3_237del5	short deletion	yes	yes	109	5
L60250	16	21747639	OTOA	c.2359G>T_p.Glu787X	base substitution	yes	yes	23	0
L84221	9	139616407	FAM69B	c.235_240del6_p.Val79_Cys80del	short deletion	yes	yes	33	6
D77197	6	117113762	GPRC6A	c.2321_2324delinsGGAAATTACC	short complex indel	yes	yes	17	2
L52477	3	142274739	ATR	c.2320delA	short deletion	no	no	20	1
L92388	17	17075180	MPRIP	c.2311+3delT	short deletion	yes	yes	42	1
L91951	7	16902233	AGR3	c.226+1G>A	base substitution	yes	yes	95	0
L45377	12	55039020	DCD	c.225dupA	short insertion	yes	yes	163	1
T81996	X	150844537	PASD1	c.2244C>G_p.Tyr748X	base substitution	yes	yes	45	0
L45377	5	118728700	TNFAIP8	c.223delC	short deletion	yes	yes	52	1
L52470	3	108380739	DZIP3	c.2218_2221delACTA	short deletion	yes	yes	27	4
L92388	3	146246479	PLSCR1	c.219_233del15_p.Tyr74_Val78del	long deletion	yes	yes	45	15
T81996	2	219339480	USP37	c.2170_2171delCT	short deletion	yes	yes	59	2
L76738	2	203848307	ALS2CR8	c.2146dupA	short insertion	yes	yes	76	1
L75291	7	25266569	NPVF	c.212_214delTTA_p.Ile71del	short deletion	yes	yes	106	3
L52932	6	46657976	TDRD6	c.2114_2116delAAG_p.Glu705del	short deletion	yes	yes	73	3
L60250	1	171162551	FMO2	c.211_213dupGAC_p.Asp71dup	short insertion	yes	yes	32	3
L76738	4	106157195	TET2	c.2097_2113del17	long deletion	yes	yes	102	17
D93615	4	49063892	CWH43	c.2088delA	short deletion	yes	yes	34	1
L50435	2	231372751	SP100	c.2052+5T>C	base substitution	yes	yes	212	0
D98923	13	25043250	PARP4	c.2047-2A>G	base substitution	yes	yes	39	0
L60250	20	238438	DEFB132	c.20_25del6_p.Val7_Leu8del	short deletion	yes	yes	28	6
D79198	14	45636336	FANCM	c.1972C>T_p.Arg658X	base substitution	yes	yes	48	0
D118402	16	23649186	PALB2	c.196C>T_p.Gln66X	base substitution	yes	yes	20	0
L76315	4	76785641	PPEF2	c.1960C>T_p.Arg654X	base substitution	yes	yes	93	0
L53533	16	23641527	PALB2	c.1947dupA	short insertion	yes	yes	41	1
L84221	3	101576029	NFKBIZ	c.1935+4_1935+5insTTTTAGAAAGCTTTAATAACCAC	long insertion	yes	yes	83	23
L86963	2	215595181	BARD1	c.1935_1954dup20	long insertion	yes	no	135	20
T81996	3	179472647	USP13	c.1921+5C>T	base substitution	yes	yes	16	0
L76738	2	220100529	ANKZF1	c.1912_1917del6_p.Gln638_Glu639del	short deletion	yes	yes	50	6
L84221	6	41766432	USP49	c.1901_1905dup5	short insertion	yes	yes	20	6
L82293	5	96121570	ERAP1	c.1861_1864delACTG	short deletion	yes	yes	70	4
L67322	19	58773815	ZNF544	c.1843C>T_p.Arg615X	base substitution	yes	yes	195	0
L45377	16	10524656	ATF7IP2	c.183_185delGAC_p.Thr62del	short deletion	yes	yes	89	3
T81996	16	10524656	ATF7IP2	c.183_185delGAC_p.Thr62del	short deletion	yes	yes	30	3
D64976	5	74021846	GFM2	c.1826_1831del6_p.Phe609_Glu610del	short deletion	yes	yes	69	6
L92388	3	124646705	MUC13	c.182_184dupCTT_p.Pro61_Phe62insSer	short insertion	yes	yes	115	3
L84221	3	167742353	GOLIM4	c.1818_1820delGGA_p.Glu606del	short deletion	yes	yes	140	3
D69066	21	47545369	COL6A2	c.1817-3dupC	short insertion	yes	yes	26	1
L86963	3	56650051	CCDC66	c.1816_1818dupTCT_p.Ser606dup	short insertion	yes	yes	80	3
L41832	16	89845219	FANCA	c.1814_1815delAG	short deletion	yes	yes	58	2
L52068	16	89845225	FANCA	c.1809dupT	short insertion	yes	yes	44	1
L75291	1	62676247	L1TD1	c.1805_1808delTAAC	short deletion	yes	yes	25	4
L66742	12	70088219	BEST3	c.177delA	short deletion	yes	yes	31	1
T81996	12	70088219	BEST3	c.177delA	short deletion	yes	yes	24	1
L85802	2	128030505	ERCC3	c.1762dupG	short insertion	yes	yes	30	1
L84221	18	77475187	CTDP1	c.1746_1748dupGGA_p.Glu582dup	short insertion	yes	yes	49	3
L76738	6	36287311	C6orf222	c.1744delC	short deletion	yes	yes	44	1
L67322	3	101383441	ZBTB11	c.1741C>T_p.Arg581X	base substitution	yes	yes	122	0
L86963	5	54618191	SKIV2L2	c.174_182dup9_p.Asn58_Gly60dup	short insertion	yes	yes	118	9
L132594	16	23649206	PALB2	c.172_175delTTGT	short deletion	yes	yes	24	4
D77166	16	23649206	PALB2	c.172_175delTTGT	short deletion	yes	yes	22	4
L53053	1	10494016	APITD1	c.170_171delAG	short deletion	yes	yes	32	2
D63963	19	44471332	ZNF221	c.1678C>T_p.Arg560X	base substitution	yes	yes	86	0
D77197	7	75684246	MDH2	c.167_168delAT	short deletion	yes	yes	17	2
L52470	12	113722581	TPCN1	c.1669+5G>A	base substitution	yes	yes	35	0
D66874	19	44471315	ZNF221	c.1664_1670del7	short deletion	yes	yes	35	7
L106404	19	44471315	ZNF221	c.1664_1670del7	short deletion	yes	yes	84	7
D69078	19	44471315	ZNF221	c.1664_1670del7	short deletion	yes	yes	92	7
L98341	19	44471315	ZNF221	c.1664_1670del7	short deletion	yes	yes	50	7
D127567	19	44471315	ZNF221	c.1664_1670del7	short deletion	yes	yes	81	7
D81625	7	100225393	TFR2	c.1653_1655delGTT_p.Phe552del	short deletion	yes	yes	20	3
l17193	19	44471292	ZNF221	c.1641dupT	short insertion	yes	yes	30	1
L82294	12	48962991	LALBA	c.164_165delAT	short deletion	yes	yes	36	2
D69066	20	126155	DEFB126	c.163_166delCAAA	short deletion	yes	yes	95	4
L82293	12	54865016	GTSF1	c.16+1G>A	base substitution	yes	yes	73	0
L76738	4	49034668	CWH43	c.1596delA	short deletion	yes	yes	80	1
L111351	3	10094113	FANCD2	c.1588C>T_p.Arg530X	base substitution	yes	yes	43	0
L105157	18	19395673	MIB1	c.1576C>T_p.Arg526X	base substitution	yes	yes	59	0
L50435	8	92378866	SLC26A7	c.1554dupA	short insertion	yes	yes	142	1
L56108	19	44471203	ZNF221	c.1549C>T_p.Gln517X	base substitution	yes	yes	40	0
L76738	12	11546855	PRB2	c.154_156delTCT_p.Ser52del	short deletion	yes	yes	49	3
D81625	16	1621518	IFT140	c.1538_1541dupAACT	short insertion	yes	yes	18	4
L75319	7	117199644	CFTR	c.1521_1523delCTT_p.Phe508del	short deletion	yes	yes	31	3
L92033	19	57286127	ZIM2	c.1513C>T_p.Arg505X	base substitution	yes	yes	20	0
L74809	3	32568353	DYNC1LI1	c.1510C>T_p.Arg504X	base substitution	yes	yes	53	0
L86963	18	706560	ENOSF1	c.151_165del15_p.Thr51_Tyr55del	long deletion	yes	yes	78	15
L75319	3	125725268	SLC41A3	c.1502_1505delTGTT	short deletion	yes	yes	32	4
L60250	2	99988116	EIF5B	c.1488_1490delAGA_p.Glu496del	short deletion	yes	yes	26	3
L92033	12	58019202	SLC26A10	c.1483C>T_p.Arg495X	base substitution	yes	yes	56	0
L75291	2	201778717	ORC2	c.1467-3delT	short deletion	no	no	37	1
L67322	3	58395891	PXK	c.1465+5C>G	base substitution	yes	yes	71	0
L52470	10	124096188	BTBD16	c.1447dupA	short insertion	yes	yes	22	1
L84221	14	23240713	OXA1L	c.1445_1447dupGCA_p.Ser482dup	short insertion	yes	yes	123	3
L86963	14	23240713	OXA1L	c.1445_1447dupGCA_p.Ser482dup	short insertion	yes	yes	107	3
L84221	7	51098567	COBL	c.1443_1445delAGA_p.Glu481del	short deletion	yes	yes	148	3
L66742	7	34981410	DPY19L1	c.1435_1436delAT	short deletion	no	no	46	2
L82403	19	33117734	ANKRD27	c.1421-1G>A	base substitution	yes	yes	17	0
T81593	12	111342459	CCDC63	c.1414delG	short deletion	yes	yes	25	1
T81593	18	28980952	DSG4	c.1388_1391delTATA	short deletion	yes	yes	54	4
L75291	11	119993711	TRIM29	c.1386G>A_p.Trp462X	base substitution	yes	yes	70	0
L76315	2	55407644	C2orf63	c.1384+2T>A	base substitution	yes	yes	22	0
L85802	2	201436446	SGOL2	c.1383_1386delTGAA	short deletion	yes	yes	37	4
L65315	16	89851354	FANCA	c.1378C>T_p.Arg460X	base substitution	yes	yes	24	0
L76738	17	39642657	KRT36	c.1372_1374delTCC_p.Ser458del	short deletion	yes	yes	31	3
L76738	19	43420567	PSG6	c.136delT	short deletion	yes	yes	175	1
L67322	4	47676405	CORIN	c.1357+5G>A	base substitution	yes	yes	69	0
L73521	15	44943796	SPG11	c.1348dupA	short insertion	yes	yes	78	1
L130502	16	23646549	PALB2	c.1317delG	short deletion	yes	yes	86	1
L45377	17	45452257	C17orf57	c.1297A>T_p.Lys433X	base substitution	yes	yes	97	0
L52932	1	16378047	CLCNKB	c.1297+5G>T	base substitution	yes	yes	34	0
L52475	19	44470944	ZNF221	c.1294delT	short deletion	yes	yes	103	1
L52932	18	47765007	CCDC11	c.1282G>T_p.Glu428X	base substitution	yes	yes	75	0
L92388	16	1306559	TPSD1	c.127delG	short deletion	yes	yes	32	1
L95795	22	29091226	CHEK2	c.1263delT	short deletion	yes	yes	49	1
D68566	4	177605081	VEGFC	c.1256_1258delTGA_p.Met419del	short deletion	yes	yes	48	3
L84221	1	12939546	PRAMEF4	c.1255dupC	short insertion	yes	yes	161	1
L66742	7	24789267	DFNA5	c.119dupA	short insertion	yes	yes	53	1
L45377	8	42591633	CHRNB3	c.1249C>T_p.Gln417X	base substitution	yes	yes	27	0
L81636	14	45623955	FANCM	c.1241dupA	short insertion	yes	yes	92	1
L52932	19	12126454	ZNF433	c.1228C>T_p.Arg410X	base substitution	yes	yes	133	0
L121054	16	89857945	FANCA	c.1226-1G>C	base substitution	yes	yes	32	0
L84221	1	54605318	CDCP2	c.1224dupC	short insertion	yes	yes	30	1
L52477	2	163059377	FAP	c.1223+5G>C	base substitution	yes	yes	30	0
D64976	13	61102575	TDRD3	c.1222_1224delAAT_p.Asn408del	short deletion	yes	yes	59	3
D77245	13	25060445	PARP4	c.1215-2A>G	base substitution	yes	yes	15	0
L86963	8	27394334	EPHX2	c.1206_1208dupTCG_p.Arg403dup	short insertion	yes	yes	65	3
L45377	9	26962086	IFT74	c.120+2dupT	short insertion	yes	yes	44	1
L74809	3	149238593	WWTR1	c.1199_1200insTTAA	short insertion	yes	yes	44	4
L85802	13	43462434	EPSTI1	c.1180_1184dup5	short insertion	yes	yes	40	5
D69066	1	154245874	HAX1	c.117_122dup6_p.Glu40_Gly41dup	short insertion	yes	yes	25	6
L92388	6	83602757	UBE2CBP	c.1153delG	short deletion	yes	yes	30	1
L86963	6	108985178	FOXO3	c.1143_1144dupG	short insertion	no	no	139	1
L84221	2	44528267	SLC3A1	c.1136+3delT	short deletion	yes	yes	27	1
L84221	1	31905889	SERINC2	c.1129_1131dupCAG_p.Gln377dup	short insertion	yes	yes	43	3
L92388	1	31905889	SERINC2	c.1129_1131dupCAG_p.Gln377dup	short insertion	yes	yes	32	3
L75319	1	31905889	SERINC2	c.1129_1131dupCAG_p.Gln377dup	short insertion	yes	yes	21	3
L92388	13	21729952	SKA3	c.1120-4_1120-3dupTT	short insertion	yes	no	105	2
L68203	16	89858441	FANCA	c.1115_1118delTTGG	short deletion	yes	yes	42	4
L82293	22	40161341	ENTHD1	c.1104_1105delTC	short deletion	yes	yes	46	2
L101924	22	29091856	CHEK2	c.1100delC	short deletion	yes	yes	32	1
L88625	22	29091856	CHEK2	c.1100delC	short deletion	yes	yes	25	1
L76315	22	29091856	CHEK2	c.1100delC	short deletion	yes	yes	26	1
L97754	22	29091856	CHEK2	c.1100delC	short deletion	yes	yes	21	1
L102521	22	29091856	CHEK2	c.1100delC	short deletion	yes	yes	23	1
L112692	22	29091856	CHEK2	c.1100delC	short deletion	yes	yes	18	1
L45377	14	23842337	IL25	c.10C>T_p.Arg4X	base substitution	yes	yes	35	0
L56108	15	44944060	SPG11	c.1085G>A_p.Trp362X	base substitution	yes	yes	28	0
L115658	15	44944060	SPG11	c.1085G>A_p.Trp362X	base substitution	yes	yes	48	0
L60344	15	44944060	SPG11	c.1085G>A_p.Trp362X	base substitution	yes	yes	36	0
L67322	1	156565049	GPATCH4	c.1083_1084insGT	short insertion	yes	yes	53	2
L74809	1	156565049	GPATCH4	c.1083_1084insGT	short insertion	yes	yes	29	2
D81625	1	16727305	SPATA21	c.1081_1083dupAAG_p.Lys361dup	short insertion	yes	yes	20	3
L52477	21	46602498	ADARB1	c.1079-4delT	short deletion	no	no	20	1
L85802	3	25835680	OXSM	c.1075G>T_p.Glu359X	base substitution	yes	yes	27	0
L76738	9	132630664	USP20	c.1075_1077delGAC_p.Asp359del	short deletion	yes	yes	35	3
L85802	1	152276674	FLG	c.10687delC	short deletion	yes	yes	121	1
L86963	9	72755128	MAMDC2	c.1063_1065delAAA_p.Lys355del	short deletion	yes	yes	84	3
L84221	12	57441999	MYO1A	c.106_108delGAG_p.Glu36del	short deletion	yes	yes	95	3
L45377	2	233349510	ECEL1	c.1059+1G>A	base substitution	yes	yes	60	0
L97981	16	23646789	PALB2	c.1059_1078delinsGGG	long complex indel	yes	yes	75	17
L86963	8	101206459	SPAG1	c.1059_1060insGAC_p.Lys353_Ser354insAsp	short insertion	yes	yes	105	3
D91936	16	68380047	PRMT7	c.1056-1G>T	base substitution	yes	yes	20	0
L76738	1	203186950	CHIT1	c.1049_1072dup24_p.Val357_Trp358insX	long insertion	yes	yes	100	24
L60250	1	203186950	CHIT1	c.1049_1072dup24_p.Val357_Trp358insX	long insertion	yes	yes	36	24
L52477	1	159032486	AIM2	c.1027delA	short deletion	no	no	16	1
T81996	1	67558869	C1orf141	c.1017_1021del5	short deletion	yes	no	19	5
D68566	14	62259561	SNAPC1	c.1015delA	short deletion	yes	yes	46	1
L52477	14	62259561	SNAPC1	c.1015delA	short deletion	yes	yes	39	1
T81593	19	35250690	ZNF599	c.1014_1015delCT	short deletion	yes	yes	90	2
L52932	1	100613643	CCDC76	c.1014_1015delCA	short deletion	yes	yes	70	2
L74809	4	122682805	TMEM155	c.100C>T_p.Gln34X	base substitution	yes	yes	47	0
L75319	6	99916419	USP45	c.1008delA	short deletion	yes	yes	33	1
L67322	10	126673560	ZRANB1	c.*9dupA	short insertion	yes	yes	34	1
D64976	7	80303460	CD36	c.*4_*7delAGTA	short deletion	yes	yes	85	4
L86963	8	8887542	ERI1	c.*3_*5delACA	short deletion	yes	yes	34	3

## Sheet: S3_Discrepant Vars
Sample ID	Chr	Position	Gene	Sanger call	OpEx call	Quality	Variant type	Coverage	Indel length	Comment
L57299	3	10127495	FANCD2	none	c.3225-1G>T	low	base substitution	16	0
L57299	3	10140403	FANCD2	none	c.4186-1G>T	low	base substitution	29	0
D91936	22	16287784	POTEH	none	c.102G>A_p.Trp34X	high	base substitution	318	0	Poor mapping quality in 200bp window surrounding fragment
L50982	7	16918134	AGR3	none	c.109G>T_p.Gly37X	low	base substitution	19	0
L57299	13	25016103	PARP4	none	c.3547G>T_p.Glu1183X	low	base substitution	36	0
L124311	13	25021149	PARP4	none	c.3285+5G>T	low	base substitution	39	0
D77356	13	25021149	PARP4	none	c.3285+5G>T	low	base substitution	30	0
D56468	13	25021149	PARP4	none	c.3285+5G>T	low	base substitution	24	0
L115230	13	25021149	PARP4	none	c.3285+5G>T	low	base substitution	26	0
L64481	13	25026552	PARP4	none	c.3006C>A_p.Cys1002X	low	base substitution	15	0
L2481	13	25068706	PARP4	none	c.741+5G>T	low	base substitution	16	0
L95984	22	29085205	CHEK2	none	c.1462-2A>G	high	base substitution	47	0	Poor mapping quality in 200bp window surrounding fragment
L60025	13	32911143	BRCA2	none	c.2651C>A_p.Ser884X	low	base substitution	30	0
L17783	19	44469101	ZNF221	none	c.82-1G>T	low	base substitution	25	0
L2481	15	44859670	SPG11	none	c.6706G>T_p.Glu2236X	low	base substitution	24	0
L52122	15	44944106	SPG11	none	c.1039G>T_p.Glu347X	low	base substitution	16	0
L17783	14	45605580	FANCM	none	c.346G>T_p.Gly116X	low	base substitution	15	0
L47646	14	45623246	FANCM	none	c.1174G>T_p.Gly392X	low	base substitution	17	0
D81625	20	1895963	SIRPA	none	c.387_389delCGA_p.Asp131del	high	short deletion	16	3
D68566	1	2938407	ACTRT2	none	c.163_165delAAG_p.Lys55del	high	short deletion	29	3
L92388	13	21746643	SKA3	none	c.208delC	high	short deletion	133	1
L84221	8	22262228	SLC39A14	none	c.14_19del6_p.Leu5_Leu6del	high	short deletion	33	6
l17193	13	32911391	BRCA2	none	c.2900_2904del5	low	short deletion	24	5
T81996	7	37960286	EPDR1	none	c.105_117del13	high	long deletion	15	13
L75319	19	44778799	ZNF233	none	c.1983delG	high	short deletion	45	1
L66742	10	77542753	C10orf11	none	c.21delC	high	short deletion	23	1	Poor mapping quality in 200bp window surrounding fragment
L80559	11	95583026	MTMR2	none	c.805-5_805-1del5	low	short deletion	31	5
D93615	11	95598840	MTMR2	none	c.187-10_187-1del10	low	short deletion	43	10
L85802	10	102057340	PKD2L1	none	c.735_754del20	high	long deletion	10	20
L76738	1	111957528	OVGP1	none	c.1598_1621del24_p.Thr533_Val540del	high	long deletion	40	24
L74809	9	21228002	IFNA17	none	c.170dupA	high	short insertion	152	1
L45377	19	21299777	ZNF714	none	c.306_307insAAT_p.Tyr102_Glu103insAsn	high	short insertion	178	3
D69066	13	21732265	SKA3	none	c.916-2_916-1insCAGCATAGCTTT	low	long insertion	32	12
L2481	13	25067829	PARP4	none	c.783_784insTCAACCAA	low	short insertion	28	8
L92388	15	41865664	TYRO3	none	c.2145_2145+1insTGGGCGTTCGGG	low	long insertion	25	12
L84221	15	75651050	MAN2C1	none	c.2246+22_2246+23insTATGGGCTGGGCAGCATGTGG	high	long insertion	59	21
L80559	11	95591797	MTMR2	none	c.469-2_469-1insAACTGTGTGTAA	low	long insertion	48	12
L74264	3	100170600	LNP1	none	c.221_222insGGAATTCCGATGCCGATCGTCTGACCGTCTTCCTAGAAGGCATTCTCATGAGGACCA_p.Ser80_His81insSerAspArgLeuProArgArgHisSerHisGluAspGlnGluPheArgCysArgSer	low	long insertion	208	57
D64976	3	101576023	NFKBIZ	none	c.1935+4_1935+5insTTTTAGAAAGCTTTAATAACCAC	high	long insertion	44	23
D69066	3	124646705	MUC13	none	c.182_184dupCTT_p.Pro61_Phe62insSer	high	short insertion	98	3
D68566	6	136582614	BCLAF1	none	c.2545-13_2545-12insGCCGACCACGAGGA	low	long insertion	25	14
L76738	7	144059763	ARHGEF5	none	c.7_28dup22	high	long insertion	92	22
L84221	1	152681680	LCE4A	none	c.143_144insCTGTAGCTCTGGGGGCTG_p.Cys48_Gly49insCysSerSerGlyGlyCys	low	long insertion	130	18
L75319	5	173036436	BOD1	none	c.363_364insCAGAGTGTGGTTCAG_p.Gln117_Gln121dup	low	long insertion	45	15
L92388	13	21736014	SKA3	none	c.744-3_744-2insGCGAGGAATAATAAA	low	long insertion	101	15
L80559	11	95590800	MTMR2	none	c.571-2_571-1insGTCTCTAATAACCT	low	long insertion	69	14
D93615	11	95595531	MTMR2	none	c.263-2_263-1insGAAAATATTAAAGACATG	low	long insertion	71	18
L92388	8	98837381	LAPTM4B	none	c.876+2_876+3insGCTGCTACCC	low	short insertion	149	10
L92388	2	179306432	PRKRA	none	c.515-2_515-1insGAGTCATTTATGGAAACT	low	long insertion	132	18
D69367	13	25671332	PABPC3	c.999delA	none		short deletion	626	1	Poor mapping quality in 200bp window surrounding fragment
L74809	19	37879853	ZNF527	c.902_904delinsTGTGCA	c.901_902insTGTG	high	short complex indel	37	4
L76738	10	46999591	GPRIN2	c.721_727delinsATGAGGGAGGTGGGGG	c.727_728insAGGTGGGGG_p.Arg242_Ala243insGluValGly	high	short complex indel	51	9
L75319	1	201356003	LAD1	c.483_486delinsT	c.485_487delTGG_p.Val162del	high	short complex indel	33	3
L92388	10	135438976	FRG2B	c.463delG	none		short deletion	409	1	Poor mapping quality in 200bp window surrounding fragment
L75319	6	32370969	BTNL2	c.451delC	none		short deletion	18	1	Poor base quality in 200bp window surrounding fragment
L86963	1	248525328	OR2T4	c.447_448delinsTACG	c.448_449insCG;c.447C>T_p.=	low	short complex indel	213	2
L84221	1	117122310	IGSF3	c.3097_3098insTCC	none		short insertion	31	3	Simple repeat region
L76738	18	56204392	ALPK2	c.3009_3027delinsAGAG	c.3017_3031del15_p.Glu1006_Thr1010del;c.3009G>A_p.=	high	long complex indel	97	15
L76738	19	43420441	PSG6	c.260_261insAAG	none		short insertion	153	3	Poor base quality in 200bp window surrounding fragment
D77197	6	117113762	GPRC6A	c.2321_2324delinsGGAAATTACC	c.2324_2325insCC;c.2322A>T_p.Lys774Asn	high	short complex indel	17	2
L52477	3	142274739	ATR	c.2320delA	none		short deletion	20	1	Homopolymer tract
L75291	2	201778717	ORC2	c.1467-3delT	none		short deletion	37	1	Homopolymer tract
L66742	7	34981410	DPY19L1	c.1435_1436delAT	none		short deletion	46	2	Poor mapping quality in 200bp window surrounding fragment
L86963	6	108985178	FOXO3	c.1143_1144dupG	none		short insertion	139	1	Poor mapping quality in 200bp window surrounding fragment
L52477	21	46602498	ADARB1	c.1079-4delT	none		short deletion	20	1	Homopolymer tract
L97981	16	23646789	PALB2	c.1059_1078delinsGGG	c.1059_1075del17	high	long complex indel	75	17
L52477	1	159032486	AIM2	c.1027delA	none		short deletion	16	1	Homopolymer tract

## Sheet: ColumnHeadings
S1
Gene	HGNC symbol
Transcript (Ensembl v65)	ENST ID from version 65
S2
Sample ID	ICR142 sample ID
Chr	chromosome
Evaluated position	evaluated hg19 site position, center of designed amplicon
Gene	HGNC symbol
Sanger call	Sanger result annotated according to chosen transcript
Variant type	type of variant
In OpEx All calls	yes if variant detected by OpEx, no otherwise
In OpEx high-quality calls	yes if variant found with OpEx quality flag "high", no otherwise
Coverage	coverage at validated position
Indel length	length of indel; for complex indels this is the change from original length
S3
Sample ID	ICR142 sample
Chr	chromosome
Position	validated hg19 position, center of designed fragment
Gene	HGNC symbol
Sanger call	Sanger result annotated according to chosen transcript
OpEx call	OpEx result annotated according to chosen transcript
Quality	OpEx quality flag
Variant type	type of variant
Coverage	coverage at validated position
Indel length	length of indel; for complex indels this is the change from original length
Comment	note of poor sequence context or quality
